# Supplementary material for: Seasonal coordination of leaf hydraulics and gas exchange in a wintergreen fern
Source: AoB Plants. 2020 Sep 11;12(6):plaa048. doi: 10.1093/aobpla/plaa048 (PMC7724977; doi:10.1093/aobpla/plaa048)
Supplement: plaa048_suppl_Supplementary_Data [file plaa048_suppl_supplementary_data.xlsx]

## Sheet: Means
Date	Hinge	Freeze	Cohort	Canopy	AmaxMeas	AmaxMeasStDev	AmaxMeasStEr	AmaxModel	AmaxModNotShaded	AmaxModShaded	PLC	PLCStDev	PLCStEr	FvFm	FvFmStDev	FvFmStEr	WaterPotential	WaterPotentialStDev	WaterPotentialStEr	SoilMoisture	SoilMoistureStDev	SoilMoistureStEr	Tmin	PPFD	PPFDmax	LCP	NetAssimilation
20170406	Yes	Yes	2016	Open							63.1925	19.375	5.37365	NA	NA	NA	-0.132143	0.0449868	0.0124771	46.9417	19.9282	5.52709	3.33	NA	NA	NA	NA
20170420	Yes	Yes	2016	Open	5.0725	1.3598	0.409995	6.4	6.4	NA	65.8975	15.9548	4.42506	NA	NA	NA	-1.14	0.718331	0.199229	41.5583	9.19599	2.55051	7.77	NA	NA	17.5	38.14
20170516	Yes	Yes	2016	Closed	4.1175	0.873004	0.263221	5	5	NA	NA	NA	NA	NA	NA	NA	-1.19444	0.640529	0.177651	35.5167	6.78874	1.88286	10.5	NA	NA	11.3	35.34
20170609	No	No	2017	Closed	NA	NA	NA	NA	NA	NA	NA	NA	NA	NA	NA	NA	NA	NA	NA	NA	NA	NA	NA	NA	NA	NA	NA
20170613	No	No	2017	Closed	3.762	1.13909	0.34345	5	4.7	6.2	32.2587	18.3575	5.09144	0.813485	0.00911118	0.00288121	-0.54	0.189737	0.0526235	27.4667	8.43756	2.34016	18.3	NA	NA	24.2	NA
20170627	No	No	2017	Closed	4.572	0.707394	0.213287	5.4	5.7	4.6	16.784	10.0412	2.78493	0.825972	0.00511104	0.00161625	-0.385	0.15465	0.0428922	26.42	7.73436	2.14512	11.6	NA	NA	10	NA
20170711	No	No	2017	Closed	NA	NA	NA	NA	NA	NA	29.2863	10.8466	3.00832	0.816033	0.0243598	0.00770324	-0.54	0.189737	0.0526235	27.4333	8.37468	2.32272	18.7	34.88	82.3	NA	NA
20170927	No	No	2017	Closed	5.136	1.15666	0.348747	6	6.2	5.8	11.0128	3.61575	1.00283	0.823827	0.0201024	0.00635694	-0.438889	0.124443	0.0345143	15.94	5.41741	1.50252	17.7	63.41	175.2	9.2	6.6
20171011	No	No	2017	Partial	5.01	1.18656	0.357762	6.2	6.9	4.9	41.4699	11.7633	3.26256	0.823823	0.00851715	0.00269336	-0.835	0.269825	0.074836	25.0056	5.45166	1.51202	11.45	117.5	202.6	12.9	12.82
20171108	No	No	2017	Open	4.525	1.42927	0.430942	4.8	5.5	3.2	38.8875	17.0354	4.72477	0.778004	0.0185612	0.00586957	-0.44	0.132916	0.0368643	31.0778	6.172	1.71181	0.68	238	371.9	3.9	14.13
20171113	Yes	Yes	2017	Open	NA	NA	NA	NA	NA	NA	62.12	13.5982	3.77148	NA	NA	NA	NA	NA	NA	NA	NA	NA	-3.278	70.64	161.6	NA	NA
20171206	Yes	Yes	2017	Open	3.775	0.704653	0.212461	3.7	4.1	3.1	53.8722	22.8483	6.33697	0.756457	0.0309126	0.00977543	-1.29583	0.561434	0.155714	34.6111	5.82721	1.61618	3.442	97.8	97.8	0	8.23
20180131	Yes	Yes	2017	Open	0.534	0.481263	0.145106	0.5	0.5	0.6	56.5112	16.9278	4.69492	0.504889	0.0709892	0.0224487	-1.45	0.636396	0.176505	20.36	10.167	2.81982	-5.203	100.7	819	48.7	-2.39
20180412	Yes	Yes	2017	Open	3.49	1.16737	0.351976	3.6	3.9	3	57.8097	15.0152	4.16448	0.627841	0.173415	0.0548387	-0.96	0.471876	0.130875	36.3833	4.78481	1.32707	5.421	591.1	436.2	10.2	20.65
20180502	Yes	Yes	2017	Partial	3.89667	0.825048	0.248761	5.9	5.6	6.4	71.8241	19.375	5.37365	0.7128	0.0604626	0.01912	-0.594	0.767987	0.213001	27.0833	9.38405	2.60267	6.28	1420	1500	44.6	14.56

## Sheet: Light Response Curves
	Dates
PPFD	20170420	20170516	20170613	20170627	20170927	20171011	20171108	20171206	20180131	20180412	20180503
0	-0.888244	-0.570988	-1.20777	-0.577738	-0.543431	-0.739621	-0.274766	-0.0163212	-0.199432	-0.542592	-1.65393
50	1.21399	1.23678	0.806857	1.47153	1.50662	1.29965	1.7661	1.65437	0.0408984	0.982414	-0.168915
100	2.15574	2.17756	1.74308	2.33778	2.69792	2.58724	2.74904	2.34201	0.0196515	1.71244	1.3433
200	3.07352	2.84674	2.31822	3.13441	3.51347	3.49939	3.39262	2.59361	-0.00747129	2.39833	2.0866
400	3.91124	3.3515	2.73955	3.62649	4.10188	4.29103	3.78575	2.83918	0.302892	2.97837	2.91635
600	4.6117	3.79987	3.30167	4.21477	4.7091	4.69427	3.70672	3.25277	0.112528	2.98344	3.53179
800	4.76341	4.0016	3.22721	4.24983	4.85912	4.72542	4.36573	3.42257	0.237568	3.24854	3.46815
1000	4.91877	4.11788	3.74117	4.54298	5.05713	4.96742	4.27316	3.73392	0.364847	1.78495	3.30338

## Sheet: Tracheids
count	lenth mm	length um
1	0.022	22
2	0.02	20
3	0.021	21
4	0.021	21
5	0.018	18
6	0.019	19
7	0.021	21
8	0.016	16
9	0.02	20
10	0.023	23
11	0.025	25
12	0.023	23
13	0.022	22
14	0.022	22
15	0.019	19
16	0.014	14
17	0.011	11
18	0.017	17
19	0.019	19
20	0.015	15
21	0.016	16
22	0.026	26
23	0.024	24
24	0.021	21
25	0.022	22
26	0.021	21
27	0.02	20
28	0.018	18
29	0.03	30
30	0.027	27
31	0.025	25
32	0.024	24
33	0.02	20
34	0.018	18
35	0.02	20
36	0.019	19
37	0.018	18
38	0.0202	20.2
39	0.0154	15.4
40	0.0112	11.2
41	0.0074	7.4
42	0.0183	18.3
43	0.0119	11.9
44	0.0104	10.4
45	0.0118	11.8
46	0.0104	10.4
47	0.0104	10.4
48	0.0057	5.7
49	0.0058	5.8
50	0.0102	10.2
51	0.0222	22.2
52	0.0265	26.5
53	0.0187	18.7
54	0.0059	5.9
55	0.0078	7.8
56	0.0144	14.4
57	0.0152	15.2
58	0.0077	7.7
59	0.0062	6.2
60	0.0112	11.2
61	0.0139	13.9
62	0.0106	10.6
63	0.0127	12.7
64	0.0049	4.9
65	0.0112	11.2
66	0.0102	10.2
67	0.0089	8.9
68	0.0074	7.4
69	0.0298	29.8
70	0.0276	27.6
71	0.0277	27.7
72	0.0059	5.9
73	0.0064	6.4
74	0.009	9
75	0.0096	9.6
76	0.0126	12.6
77	0.0126	12.6
78	0.0051	5.1
79	0.0056	5.6
80	0.0094	9.4
81	0.0198	19.8
82	0.0139	13.9
83	0.0065	6.5
84	0.0101	10.1
85	0.0088	8.8
86	0.0062	6.2
87	0.0038	3.8
88	0.0164	16.4
89	0.0054	5.4
90	0.0061	6.1
91	0.0092	9.2
92	0.0042	4.2
93	0.0059	5.9
94	0.0183	18.3
95	0.0128	12.8
96	0.0082	8.2
97	0.0081	8.1
98	0.0071	7.1
99	0.0043	4.3
100	0.0033	3.3
101	0.004	4
102	0.0227	22.7
103	0.0201	20.1
104	0.0215	21.5
105	0.0126	12.6
106	0.0067	6.7
107	0.0062	6.2
108	0.0074	7.4
109	0.0051	5.1
110	0.0114	11.4
111	0.005	5
112	0.012	12
113	0.0143	14.3
114	0.0084	8.4
115	0.0088	8.8
116	0.0137	13.7
117	0.0177	17.7
118	0.0131	13.1
119	0.0103	10.3
120	0.0081	8.1
121	0.0092	9.2
122	0.0167	16.7
123	0.0162	16.2
124	0.015	15
125	0.0176	17.6
126	0.0066	6.6
127	0.0073	7.3
128	0.0093	9.3
129	0.0096	9.6
130	0.005	5
131	0.0128	12.8
132	0.0123	12.3
133	0.0122	12.2
134	0.0065	6.5
135	0.0041	4.1
136	0.0048	4.8
137	0.0114	11.4
138	0.0117	11.7
139	0.0117	11.7
140	0.0127	12.7
141	0.0077	7.7
142	0.0066	6.6
143	0.0047	4.7
144	0.0035	3.5
145	0.0173	17.3
146	0.015	15
147	0.0174	17.4
148	0.0124	12.4
149	0.0156	15.6
150	0.0082	8.2
151	0.0049	4.9
152	0.0105	10.5
153	0.0029	2.9
154	0.0057	5.7
155	0.0088	8.8
156	0.0042	4.2
157	0.0035	3.5
158	0.0085	8.5
159	0.0054	5.4
160	0.0063	6.3
161	0.0211	21.1
162	0.0205	20.5
163	0.018	18
164	0.018	18
165	0.0201	20.1
166	0.0137	13.7
167	0.0099	9.9
168	0.0147	14.7
169	0.0135	13.5
170	0.0102	10.2
171	0.0103	10.3
172	0.0052	5.2
173	0.0094	9.4
174	0.0107	10.7
175	0.0132	13.2
176	0.009	9
177	0.005	5
178	0.006	6
179	0.0089	8.9
180	0.0179	17.9
181	0.0153	15.3
182	0.0134	13.4
183	0.0072	7.2
184	0.0068	6.8
185	0.0066	6.6

## Sheet: Frond temperature
Position	Letter	Temperature in C
BeforeFlatUp	a	8.85
BeforeFlatUp	a	10.65
BeforeFlatUp	a	16.25
BeforeFlatUp	a	18.75
BeforeFlatUp	a	20.05
BeforeFlatUp	a	10.8
BeforeFlatUp	a	11.35
BeforeFlatUp	a	10.55
BeforeFlatUp	a	11.3
BeforeFlat	b	10.9
BeforeFlat	b	12.6
BeforeFlat	b	17.25
BeforeFlat	b	17.05
BeforeFlat	b	12.9
BeforeFlat	b	12
BeforeFlat	b	11.85
BeforeFlat	b	16.35
BeforeFlat	b	11.25
BeforeFlat	b	11.55
AfterUp	c	14.7
AfterUp	c	12.2
AfterUp	c	13.55
AfterUp	c	15.2
AfterUp	c	12.5
AfterUp	c	11.45
AfterUp	c	11.2
AfterUp	c	10.7
AfterUp	c	10.8
AfterFlat	d	14.35
AfterFlat	d	15.9
AfterFlat	d	16.75
AfterFlat	d	16.7
AfterFlat	d	13.9
AfterFlat	d	12.95
AfterFlat	d	15
AfterFlat	d	15.75
AfterFlat	d	12.8
AfterFlat	d	13.15

## Sheet: Carbon assimilation
TIMESTAMP	Day	PPFD	Assimilation
2018-04-20	Apr202017	0	-0.83
2018-04-20 01:00:00	Apr202017	0	-0.83
2018-04-20 02:00:00	Apr202017	0	-0.83
2018-04-20 03:00:00	Apr202017	0	-0.83
2018-04-20 04:00:00	Apr202017	0	-0.83
2018-04-20 05:00:00	Apr202017	3.944	-0.62
2018-04-20 06:00:00	Apr202017	57.4	1.26
2018-04-20 07:00:00	Apr202017	127.6	2.49
2018-04-20 08:00:00	Apr202017	1134	4.94
2018-04-20 09:00:00	Apr202017	1279	5
2018-04-20 10:00:00	Apr202017	1496	5.08
2018-04-20 11:00:00	Apr202017	1642	5.11
2018-04-20 12:00:00	Apr202017	276.4	3.65
2018-04-20 13:00:00	Apr202017	318.6	3.83
2018-04-20 14:00:00	Apr202017	1283	5.01
2018-04-20 15:00:00	Apr202017	259.4	3.56
2018-04-20 16:00:00	Apr202017	306.1	3.78
2018-04-20 17:00:00	Apr202017	108.4	2.23
2018-04-20 18:00:00	Apr202017	25.82	0.29
2018-04-20 19:00:00	Apr202017	0.029	-0.83
2018-04-20 20:00:00	Apr202017	0	-0.83
2018-04-20 21:00:00	Apr202017	0	-0.83
2018-04-20 22:00:00	Apr202017	0	-0.83
2018-04-20 23:00:00	Apr202017	0	-0.83
2018-05-01	May162017	0	-0.56
2018-05-01 01:00:00	May162017	0	-0.56
2018-05-01 02:00:00	May162017	0	-0.56
2018-05-01 03:00:00	May162017	0	-0.56
2018-05-01 04:00:00	May162017	0	-0.56
2018-05-01 05:00:00	May162017	14.37	0.12
2018-05-01 06:00:00	May162017	65.77	1.54
2018-05-01 07:00:00	May162017	95.3	2.01
2018-05-01 08:00:00	May162017	1053	4.06
2018-05-01 09:00:00	May162017	1582	4.18
2018-05-01 10:00:00	May162017	213.7	2.96
2018-05-01 11:00:00	May162017	534.6	3.73
2018-05-01 12:00:00	May162017	205.7	2.92
2018-05-01 13:00:00	May162017	758	3.92
2018-05-01 14:00:00	May162017	985	4.03
2018-05-01 15:00:00	May162017	610.3	3.81
2018-05-01 16:00:00	May162017	532.9	3.73
2018-05-01 17:00:00	May162017	138.6	2.47
2018-05-01 18:00:00	May162017	36.93	0.9
2018-05-01 19:00:00	May162017	0.215	-0.56
2018-05-01 20:00:00	May162017	0	-0.56
2018-05-01 21:00:00	May162017	0	-0.56
2018-05-01 22:00:00	May162017	0	-0.56
2018-05-01 23:00:00	May162017	0	-0.56
2017-09-28	Sep282017	0.061	-0.53
2017-09-28 01:00:00	Sep282017	0.128	-0.53
2017-09-28 02:00:00	Sep282017	0.067	-0.53
2017-09-28 03:00:00	Sep282017	0.091	-0.53
2017-09-28 04:00:00	Sep282017	0	-0.53
2017-09-28 05:00:00	Sep282017	0.049	-0.53
2017-09-28 06:00:00	Sep282017	0.043	-0.53
2017-09-28 07:00:00	Sep282017	3.273	-0.35
2017-09-28 08:00:00	Sep282017	32.64	0.98
2017-09-28 09:00:00	Sep282017	30.25	0.91
2017-09-28 10:00:00	Sep282017	34.16	1.05
2017-09-28 11:00:00	Sep282017	63.41	1.87
2017-09-28 12:00:00	Sep282017	35.8	1.09
2017-09-28 13:00:00	Sep282017	28.57	0.84
2017-09-28 14:00:00	Sep282017	33.16	1.02
2017-09-28 15:00:00	Sep282017	150.7	3.15
2017-09-28 16:00:00	Sep282017	23.69	0.64
2017-09-28 17:00:00	Sep282017	45.85	1.4
2017-09-28 18:00:00	Sep282017	6.698	-0.17
2017-09-28 19:00:00	Sep282017	0	-0.53
2017-09-28 20:00:00	Sep282017	0.079	-0.53
2017-09-28 21:00:00	Sep282017	0.012	-0.53
2017-09-28 22:00:00	Sep282017	0	-0.53
2017-09-28 23:00:00	Sep282017	0.103	-0.53
2017-10-11	Oct112017	0.012	-0.739621
2017-10-11 01:00:00	Oct112017	0.073	-0.739621
2017-10-11 02:00:00	Oct112017	0.043	-0.739621
2017-10-11 03:00:00	Oct112017	0.11	-0.739621
2017-10-11 04:00:00	Oct112017	0.03	-0.739621
2017-10-11 05:00:00	Oct112017	0	-0.739621
2017-10-11 06:00:00	Oct112017	0.037	-0.739621
2017-10-11 07:00:00	Oct112017	0.992	-0.697834
2017-10-11 08:00:00	Oct112017	17.5	0.202738
2017-10-11 09:00:00	Oct112017	23.22	0.476165
2017-10-11 10:00:00	Oct112017	120.7	2.75465
2017-10-11 11:00:00	Oct112017	117.5	2.71579
2017-10-11 12:00:00	Oct112017	198.9	3.48337
2017-10-11 13:00:00	Oct112017	202.6	3.51034
2017-10-11 14:00:00	Oct112017	149.2	3.08054
2017-10-11 15:00:00	Oct112017	111	2.63463
2017-10-11 16:00:00	Oct112017	77.3	2.06626
2017-10-11 17:00:00	Oct112017	48.42	1.36419
2017-10-11 18:00:00	Oct112017	1.989	-0.632621
2017-10-11 19:00:00	Oct112017	0	-0.739621
2017-10-11 20:00:00	Oct112017	0.128	-0.739621
2017-10-11 21:00:00	Oct112017	0	-0.739621
2017-10-11 22:00:00	Oct112017	0.055	-0.739621
2017-10-11 23:00:00	Oct112017	0.067	-0.739621
2017-11-08	Nov082017	0.091	-0.27
2017-11-08 01:00:00	Nov082017	0	-0.27
2017-11-08 02:00:00	Nov082017	0	-0.27
2017-11-08 03:00:00	Nov082017	0	-0.27
2017-11-08 04:00:00	Nov082017	0	-0.27
2017-11-08 05:00:00	Nov082017	0	-0.27
2017-11-08 06:00:00	Nov082017	0	-0.27
2017-11-08 07:00:00	Nov082017	0	-0.27
2017-11-08 08:00:00	Nov082017	10.76	0.38
2017-11-08 09:00:00	Nov082017	83.7	2.43
2017-11-08 10:00:00	Nov082017	163.9	3.16
2017-11-08 11:00:00	Nov082017	238	3.49
2017-11-08 12:00:00	Nov082017	84	2.45
2017-11-08 13:00:00	Nov082017	371.9	0.8
2017-11-08 14:00:00	Nov082017	72.37	2.27
2017-11-08 15:00:00	Nov082017	56.25	1.97
2017-11-08 16:00:00	Nov082017	24.44	0.96
2017-11-08 17:00:00	Nov082017	0.164	-0.27
2017-11-08 18:00:00	Nov082017	0.152	-0.27
2017-11-08 19:00:00	Nov082017	0.164	-0.27
2017-11-08 20:00:00	Nov082017	0.14	-0.27
2017-11-08 21:00:00	Nov082017	0.11	-0.27
2017-11-08 22:00:00	Nov082017	0.043	-0.27
2017-11-08 23:00:00	Nov082017	0.079	-0.27
2017-12-06	Dec062017	0.006	-0.02
2017-12-06 01:00:00	Dec062017	0	-0.02
2017-12-06 02:00:00	Dec062017	0	-0.02
2017-12-06 03:00:00	Dec062017	0	-0.02
2017-12-06 04:00:00	Dec062017	0	-0.02
2017-12-06 05:00:00	Dec062017	0.018	-0.02
2017-12-06 06:00:00	Dec062017	0.158	-0.02
2017-12-06 07:00:00	Dec062017	0.645	-0.02
2017-12-06 08:00:00	Dec062017	7.604	0.35
2017-12-06 09:00:00	Dec062017	33.14	1.22
2017-12-06 10:00:00	Dec062017	97.8	2.19
2017-12-06 11:00:00	Dec062017	32.36	1.19
2017-12-06 12:00:00	Dec062017	33.25	1.22
2017-12-06 13:00:00	Dec062017	17.84	0.75
2017-12-06 14:00:00	Dec062017	13.88	0.64
2017-12-06 15:00:00	Dec062017	7.185	0.35
2017-12-06 16:00:00	Dec062017	13.06	0.6
2017-12-06 17:00:00	Dec062017	0.14	-0.02
2017-12-06 18:00:00	Dec062017	0.176	-0.02
2017-12-06 19:00:00	Dec062017	0.164	-0.02
2017-12-06 20:00:00	Dec062017	0.164	-0.02
2017-12-06 21:00:00	Dec062017	0	-0.02
2017-12-06 22:00:00	Dec062017	0.128	-0.02
2017-12-06 23:00:00	Dec062017	0.097	-0.02
2018-02-01	Feb012018	0.003	-0.25
2018-02-01 01:00:00	Feb012018	0	-0.25
2018-02-01 02:00:00	Feb012018	0	-0.25
2018-02-01 03:00:00	Feb012018	0	-0.25
2018-02-01 04:00:00	Feb012018	0	-0.25
2018-02-01 05:00:00	Feb012018	0	-0.25
2018-02-01 06:00:00	Feb012018	0	-0.25
2018-02-01 07:00:00	Feb012018	1.105	-0.24
2018-02-01 08:00:00	Feb012018	33.15	-0.05
2018-02-01 09:00:00	Feb012018	125.3	0.11
2018-02-01 10:00:00	Feb012018	216.4	0.16
2018-02-01 11:00:00	Feb012018	191.5	0.15
2018-02-01 12:00:00	Feb012018	404.5	0.2
2018-02-01 13:00:00	Feb012018	618.6	0.22
2018-02-01 14:00:00	Feb012018	233.5	0.17
2018-02-01 15:00:00	Feb012018	137	0.12
2018-02-01 16:00:00	Feb012018	48.63	0
2018-02-01 17:00:00	Feb012018	1.992	-0.23
2018-02-01 18:00:00	Feb012018	0.052	-0.25
2018-02-01 19:00:00	Feb012018	0.045	-0.25
2018-02-01 20:00:00	Feb012018	0.092	-0.25
2018-02-01 21:00:00	Feb012018	0.046	-0.25
2018-02-01 22:00:00	Feb012018	0.055	-0.25
2018-02-01 23:00:00	Feb012018	0.065	-0.25
2018-04-13	Apr132018	0	-0.59
2018-04-13 01:00:00	Apr132018	0	-0.59
2018-04-13 02:00:00	Apr132018	0.034	-0.59
2018-04-13 03:00:00	Apr132018	0.023	-0.59
2018-04-13 04:00:00	Apr132018	0.032	-0.59
2018-04-13 05:00:00	Apr132018	0.834	-0.52
2018-04-13 06:00:00	Apr132018	57.68	1.28
2018-04-13 07:00:00	Apr132018	162.6	2.13
2018-04-13 08:00:00	Apr132018	206	2.27
2018-04-13 09:00:00	Apr132018	276.2	2.43
2018-04-13 10:00:00	Apr132018	263.4	2.41
2018-04-13 11:00:00	Apr132018	181.4	2.2
2018-04-13 12:00:00	Apr132018	436.2	2.62
2018-04-13 13:00:00	Apr132018	311.9	2.49
2018-04-13 14:00:00	Apr132018	159.8	2.12
2018-04-13 15:00:00	Apr132018	198.2	2.25
2018-04-13 16:00:00	Apr132018	230.9	2.34
2018-04-13 17:00:00	Apr132018	87.1	1.65
2018-04-13 18:00:00	Apr132018	17.9	0.29
2018-04-13 19:00:00	Apr132018	0	-0.59
2018-04-13 20:00:00	Apr132018	0	-0.59
2018-04-13 21:00:00	Apr132018	0	-0.59
2018-04-13 22:00:00	Apr132018	0	-0.59
2018-04-13 23:00:00	Apr132018	0	-0.59
2018-05-01	May012018	0	-1.73
2018-05-01 01:00:00	May012018	0	-1.73
2018-05-01 02:00:00	May012018	0	-1.73
2018-05-01 03:00:00	May012018	0	-1.73
2018-05-01 04:00:00	May012018	0	-1.73
2018-05-01 05:00:00	May012018	14.37	-1.05
2018-05-01 06:00:00	May012018	65.77	0.5
2018-05-01 07:00:00	May012018	95.3	1.04
2018-05-01 08:00:00	May012018	1053	3.61
2018-05-01 09:00:00	May012018	1582	3.78
2018-05-01 10:00:00	May012018	213.7	2.18
2018-05-01 11:00:00	May012018	534.6	3.17
2018-05-01 12:00:00	May012018	205.7	2.13
2018-05-01 13:00:00	May012018	758	3.42
2018-05-01 14:00:00	May012018	985	3.56
2018-05-01 15:00:00	May012018	610.3	3.27
2018-05-01 16:00:00	May012018	532.9	3.16
2018-05-01 17:00:00	May012018	138.6	1.58
2018-05-01 18:00:00	May012018	36.93	-0.22
2018-05-01 19:00:00	May012018	0.215	-1.73
2018-05-01 20:00:00	May012018	0	-1.73
2018-05-01 21:00:00	May012018	0	-1.73
2018-05-01 22:00:00	May012018	0	-1.73
2018-05-01 23:00:00	May012018	0	-1.73

## Sheet: Lobo et al. 2013 and Baly model
Fitting net photosynthesis light response curve using the Equation 1
Reference: Baly, E.C.C.: The kinetics of photosynthesis. - Proc. R. Soc. Lond. B 117: 218-239, 1935.
									The figures in the right were drawn using data from this table
Model:									I	PN measured	PN fitted	f at any value of I	Differences	Sequence of	I to calculate	PN to calculate	I to calculate	PN to calculate
									[mmol (photons) m-2 s-1]	[mmol (CO2) m-2 s-1]	[mmol (CO2) m-2 s-1]	[mmol (CO2) mmol-1(photons)]	in PN (DPN/50)	DPN/50 >= noise	f(Io_Icomp)	f(Io_Icomp)	f(Icomp_I200)	f(Icomp_I200)
PN = [(f(Io) x I x Pgmax)/(f(Io) x I + Pgmax)] - RD									0	-1.65393	-1.73431	0.055131	1.87695	0	0	-1.73431
Where:	PN = net photosynthesis rate [mmol (CO2) m-2 s-1]								1		-1.67969	0.0541119	1.84773	0	1	-1.67969
	f(Io) = quantum yield at I = 0 [mmol (CO2) mmol-1 (photons)]								2		-1.62608	0.0531208	1.81919	0	2	-1.62608
	I = photosynthetic photon flux density [mmol (photons) m-2 s-1]								3		-1.57344	0.0521567	1.79132	0	3	-1.57344
	Pgmax = maximum gross photosynthesis rate [mmol (CO2) m-2 s-1]								4		-1.52176	0.0512186	1.76409	0	4	-1.52176
	RD = dark respiration rate [mmol (CO2) m-2 s-1]								5		-1.471	0.0503055	1.73749	0	5	-1.471
									6		-1.42114	0.0494167	1.71148	0	6	-1.42114
									7		-1.37216	0.0485512	1.68607	0	7	-1.37216
									8		-1.32403	0.0477083	1.66122	0	8	-1.32403
I	PN	PN fitted	Squares of	R2					9		-1.27673	0.0468871	1.63692	0	9	-1.27673
[mmol (photons) m-2 s-1]	[mmol (CO2) m-2 s-1]	[mmol (CO2) m-2 s-1]	the errors						10		-1.23025	0.046087	1.61316	0	10	-1.23025
0	-1.65393	-1.73431	0.00646195	0.987832					11		-1.18455	0.0453072	1.58991	0	11	-1.18455
50	-0.168915	0.142638	0.0970652						12		-1.13963	0.0445469	1.56717	0	12	-1.13963
100	1.3433	1.11151	0.0537304						13		-1.09545	0.0438057	1.54492	0	13	-1.09545
200	2.0866	2.10152	0.000222535						14		-1.05201	0.0430828	1.52315	0	14	-1.05201
400	2.91635	2.90923	5.07461e-05						15		-1.00928	0.0423777	1.50183	0	15	-1.00928
600	3.53179	3.25976	0.0739987						16		-0.967248	0.0416897	1.48096	0	16	-0.967248
800	3.46815	3.45565	0.000156392						17		-0.925895	0.0410183	1.46053	0	17	-0.925895
1000	3.30338	3.58074	0.0769252						18		-0.885206	0.0403631	1.44053	0	18	-0.885206
									19		-0.845164	0.0397234	1.42093	0	19	-0.845164
									20		-0.805754	0.0390988	1.40174	0	20	-0.805754
									21		-0.766962	0.0384888	1.38294	0	21	-0.766962
									22		-0.728772	0.037893	1.36451	0	22	-0.728772
									23		-0.691171	0.0373109	1.34645	0	23	-0.691171
									24		-0.654146	0.0367421	1.32876	0	24	-0.654146
									25	-0.168915	-0.617683	0.0361862	1.31141	0	25	-0.617683
Sum of the squares of the errors			0.308611						26		-0.581769	0.0356429	1.2944	0	26	-0.581769
									27		-0.546393	0.0351117	1.27773	0	27	-0.546393
Chosen limits for regression parameters				Parameters and variables estimates					28		-0.511542	0.0345922	1.26137	0	28	-0.511542
Parameter	Upper	Lower		Parameter	Value	Unity			29		-0.477204	0.0340843	1.24534	0	29	-0.477204
Pgmax =	60	0.2		Pgmax =	5.88213	mmol (CO2) m-2 s-1			30		-0.44337	0.0335874	1.2296	0	30	-0.44337
f(Io) =	0.2	0.01		f(Io) =	0.055131	mmol (CO2) mmol-1 (photons)			31		-0.410026	0.0331013	1.21417	0	31	-0.410026
RD =	5	0		RD =	1.73431	mmol (CO2) m-2 s-1			32		-0.377163	0.0326257	1.19903	0	32	-0.377163
				Light compensation point					33		-0.344771	0.0321603	1.18417	0	33	-0.344771
Intrumental Information				Icomp =	44.6115	mmol (photons) m-2 s-1			34		-0.31284	0.0317047	1.16959	0	34	-0.31284
Parameter	Value	Unity		Light saturation point					35		-0.281359	0.0312588	1.15527	0	35	-0.281359
D(CO2) noise =	0.4	mmol (CO2) mol-1 (air)		Isat(50) =	195.917	mmol (photons) m-2 s-1			36		-0.250319	0.0308222	1.14122	0	36	-0.250319
Flux =	100	mmol (air) s-1		Isat(85) =	902.008	mmol (photons) m-2 s-1			37		-0.219711	0.0303947	1.12743	0	37	-0.219711
Leaf area =	2	cm2		Isat(90) =	1406.36	mmol (photons) m-2 s-1			38		-0.189527	0.029976	1.11389	0	38	-0.189527
DPN calculated =		mmol (CO2) m-2 s-1		Isat(95) =	2919.41	mmol (photons) m-2 s-1			39		-0.159756	0.029566	1.10059	0	39	-0.159756
				Imax =	1950	mmol (photons) m-2 s-1			40		-0.130392	0.0291642	1.08753	0	40	-0.130392
				Light-saturated net CO2 uptake					41		-0.101425	0.0287706	1.0747	0	41	-0.101425
				PN(Imax) =	3.84268	mmol (CO2) m-2 s-1			42		-0.072848	0.028385	1.0621	0	42	-0.072848
				Quantum yield at specific I					43		-0.0446526	0.028007	1.04973	0	43	-0.0446526
				f(Icomp) =	0.0274136	mmol (CO2) mmol-1 (photons)			44		-0.0168315	0.0276365	1.03756	0	44	-0.0168315
				f(Io_Icomp) =	0.0386026	mmol (CO2) mmol-1 (photons)			45		0.0106228	0.0272733	1.02561	0			45	0.0106228
				f(Icomp_I200) =	0.0128529	mmol (CO2) mmol-1 (photons)			46		0.0377176	0.0269173	1.01387	0			46	0.0377176
									47		0.0644597	0.0265681	1.00233	0			47	0.0644597
									48		0.0908561	0.0262258	0.990983	0			48	0.0908561
									49		0.116913	0.02589	0.979832	0			49	0.116913
									50	1.3433	0.142638	0.0255606	0.968868	0			50	0.142638
									51		0.168037	0.0252374	0.958089	0			51	0.168037
									52		0.193115	0.0249203	0.94749	0			52	0.193115
									53		0.217879	0.0246092	0.937066	0			53	0.217879
									54		0.242335	0.0243039	0.926815	0			54	0.242335
									55		0.266489	0.0240042	0.916732	0			55	0.266489
									56		0.290346	0.02371	0.906814	0			56	0.290346
									57		0.313911	0.0234212	0.897057	0			57	0.313911
									58		0.33719	0.0231377	0.887457	0			58	0.33719
									59		0.360188	0.0228592	0.878011	0			59	0.360188
									60		0.38291	0.0225858	0.868716	0			60	0.38291
									61		0.405361	0.0223172	0.859569	0			61	0.405361
									62		0.427546	0.0220534	0.850567	0			62	0.427546
									63		0.449469	0.0217943	0.841706	0			63	0.449469
									64		0.471136	0.0215396	0.832983	0			64	0.471136
									65		0.49255	0.0212895	0.824396	0			65	0.49255
									66		0.513716	0.0210436	0.815942	0			66	0.513716
									67		0.534639	0.020802	0.807618	0			67	0.534639
									68		0.555322	0.0205645	0.799421	0			68	0.555322
									69		0.575769	0.0203311	0.791349	0			69	0.575769
									70		0.595985	0.0201016	0.783399	0			70	0.595985
									71		0.615974	0.019876	0.775569	0			71	0.615974
									72		0.635739	0.0196542	0.767857	0			72	0.635739
									73		0.655283	0.019436	0.760259	0			73	0.655283
									74		0.674612	0.0192215	0.752774	0			74	0.674612
									75		0.693728	0.0190105	0.7454	0			75	0.693728
									76		0.712634	0.018803	0.738134	0			76	0.712634
									77		0.731335	0.0185988	0.730975	0			77	0.731335
									78		0.749833	0.0183979	0.723919	0			78	0.749833
									79		0.768132	0.0182003	0.716966	0			79	0.768132
									80		0.786234	0.0180059	0.710113	0			80	0.786234
									81		0.804144	0.0178145	0.703358	0			81	0.804144
									82		0.821865	0.0176262	0.696699	0			82	0.821865
									83		0.839398	0.0174409	0.690135	0			83	0.839398
									84		0.856747	0.0172584	0.683664	0			84	0.856747
									85		0.873916	0.0170788	0.677283	0			85	0.873916
									86		0.890906	0.016902	0.670992	0			86	0.890906
									87		0.90772	0.0167279	0.664789	0			87	0.90772
									88		0.924363	0.0165565	0.658672	0			88	0.924363
									89		0.940834	0.0163878	0.652639	0			89	0.940834
									90		0.957139	0.0162216	0.646688	0			90	0.957139
									91		0.973278	0.0160579	0.64082	0			91	0.973278
									92		0.989255	0.0158966	0.635031	0			92	0.989255
									93		1.00507	0.0157378	0.62932	0			93	1.00507
									94		1.02073	0.0155814	0.623687	0			94	1.02073
									95		1.03624	0.0154273	0.618129	0			95	1.03624
									96		1.05159	0.0152754	0.612645	0			96	1.05159
									97		1.06679	0.0151258	0.607234	0			97	1.06679
									98		1.08184	0.0149784	0.601895	0			98	1.08184
									99		1.09675	0.0148331	0.596627	0			99	1.09675
									100	2.0866	1.11151	0.0146899	0.591427	0			100	1.11151
									101		1.12613	0.0145488	0.586295	0			101	1.12613
									102		1.1406	0.0144097	0.581231	0			102	1.1406
									103		1.15495	0.0142726	0.576231	0			103	1.15495
									104		1.16915	0.0141374	0.571296	0			104	1.16915
									105		1.18322	0.0140042	0.566425	0			105	1.18322
									106		1.19716	0.0138728	0.561616	0			106	1.19716
									107		1.21097	0.0137433	0.556868	0			107	1.21097
									108		1.22465	0.0136155	0.55218	0			108	1.22465
									109		1.2382	0.0134896	0.547551	0			109	1.2382
									110		1.25163	0.0133654	0.542981	0			110	1.25163
									111		1.26493	0.0132429	0.538468	0			111	1.26493
									112		1.27811	0.013122	0.534011	0			112	1.27811
									113		1.29117	0.0130028	0.529609	0			113	1.29117
									114		1.30412	0.0128853	0.525261	0			114	1.30412
									115		1.31695	0.0127693	0.520968	0			115	1.31695
									116		1.32966	0.0126549	0.516726	0			116	1.32966
									117		1.34226	0.012542	0.512537	0			117	1.34226
									118		1.35474	0.0124306	0.508398	0			118	1.35474
									119		1.36712	0.0123207	0.50431	0			119	1.36712
									120		1.37938	0.0122122	0.500271	0			120	1.37938
									121		1.39154	0.0121052	0.49628	0			121	1.39154
									122		1.4036	0.0119996	0.492337	0			122	1.4036
									123		1.41554	0.0118953	0.488441	0			123	1.41554
									124		1.42739	0.0117924	0.484591	0			124	1.42739
									125		1.43913	0.0116908	0.480787	0			125	1.43913
									126		1.45077	0.0115906	0.477027	0			126	1.45077
									127		1.46231	0.0114916	0.473311	0			127	1.46231
									128		1.47375	0.0113939	0.469639	0			128	1.47375
									129		1.4851	0.0112974	0.46601	0			129	1.4851
									130		1.49635	0.0112021	0.462422	0			130	1.49635
									131		1.5075	0.0111081	0.458876	0			131	1.5075
									132		1.51856	0.0110152	0.455371	0			132	1.51856
									133		1.52953	0.0109235	0.451906	0			133	1.52953
									134		1.54041	0.0108329	0.44848	0			134	1.54041
									135		1.5512	0.0107434	0.445094	0			135	1.5512
									136		1.5619	0.0106551	0.441745	0			136	1.5619
									137		1.57251	0.0105678	0.438435	0			137	1.57251
									138		1.58303	0.0104816	0.435161	0			138	1.58303
									139		1.59347	0.0103965	0.431924	0			139	1.59347
									140		1.60383	0.0103123	0.428724	0			140	1.60383
									141		1.6141	0.0102292	0.425558	0			141	1.6141
									142		1.62429	0.0101471	0.422428	0			142	1.62429
									143		1.63439	0.010066	0.419332	0			143	1.63439
									144		1.64442	0.00998589	0.416271	0			144	1.64442
									145		1.65436	0.0099067	0.413243	0			145	1.65436
									146		1.66423	0.00982845	0.410247	0			146	1.66423
									147		1.67402	0.00975112	0.407285	0			147	1.67402
									148		1.68373	0.00967469	0.404354	0			148	1.68373
									149		1.69337	0.00959917	0.401455	0			149	1.69337
									150		1.70293	0.00952452	0.398587	0			150	1.70293
									151		1.71242	0.00945075	0.39575	0			151	1.71242
									152		1.72184	0.00937782	0.392943	0			152	1.72184
									153		1.73118	0.00930574	0.390166	0			153	1.73118
									154		1.74045	0.00923448	0.387419	0			154	1.74045
									155		1.74965	0.00916404	0.3847	0			155	1.74965
									156		1.75878	0.00909441	0.38201	0			156	1.75878
									157		1.76784	0.00902556	0.379348	0			157	1.76784
									158		1.77683	0.00895749	0.376714	0			158	1.77683
									159		1.78575	0.00889019	0.374108	0			159	1.78575
									160		1.79461	0.00882365	0.371528	0			160	1.79461
									161		1.8034	0.00875785	0.368975	0			161	1.8034
									162		1.81212	0.00869278	0.366448	0			162	1.81212
									163		1.82078	0.00862844	0.363948	0			163	1.82078
									164		1.82938	0.0085648	0.361472	0			164	1.82938
									165		1.83791	0.00850187	0.359022	0			165	1.83791
									166		1.84638	0.00843963	0.356597	0			166	1.84638
									167		1.85479	0.00837807	0.354197	0			167	1.85479
									168		1.86314	0.00831718	0.351821	0			168	1.86314
									169		1.87143	0.00825696	0.349468	0			169	1.87143
									170		1.87965	0.00819738	0.347139	0			170	1.87965
									171		1.88782	0.00813845	0.344834	0			171	1.88782
									172		1.89593	0.00808015	0.342551	0			172	1.89593
									173		1.90398	0.00802247	0.340291	0			173	1.90398
									174		1.91198	0.00796541	0.338053	0			174	1.91198
									175		1.91991	0.00790896	0.335838	0			175	1.91991
									176		1.9278	0.00785311	0.333644	0			176	1.9278
									177		1.93562	0.00779784	0.331471	0			177	1.93562
									178		1.94339	0.00774316	0.32932	0			178	1.94339
									179		1.95111	0.00768904	0.32719	0			179	1.95111
									180		1.95877	0.0076355	0.32508	0			180	1.95877
									181		1.96638	0.00758251	0.322991	0			181	1.96638
									182		1.97393	0.00753007	0.320922	0			182	1.97393
									183		1.98144	0.00747817	0.318873	0			183	1.98144
									184		1.98889	0.00742681	0.316843	0			184	1.98889
									185		1.99629	0.00737598	0.314833	0			185	1.99629
									186		2.00364	0.00732566	0.312841	0			186	2.00364
									187		2.01094	0.00727586	0.310869	0			187	2.01094
									188		2.0182	0.00722657	0.308915	0			188	2.0182
									189		2.0254	0.00717777	0.30698	0			189	2.0254
									190		2.03255	0.00712947	0.305063	0			190	2.03255
									191		2.03966	0.00708165	0.303164	0			191	2.03966
									192		2.04671	0.00703431	0.301282	0			192	2.04671
									193		2.05373	0.00698745	0.299418	0			193	2.05373
									194		2.06069	0.00694105	0.297572	0			194	2.06069
									195		2.06761	0.00689511	0.295742	0			195	2.06761
									196		2.07448	0.00684963	0.293929	0			196	2.07448
									197		2.08131	0.00680459	0.292133	0			197	2.08131
									198		2.08809	0.00676	0.290353	0			198	2.08809
									199		2.09483	0.00671585	0.28859	0			199	2.09483
									200		2.10152	0.00667212	0.286842	0			200	2.10152
									201		2.10817	0.00662882	0.285111	0
									202		2.11478	0.00658595	0.283395	0
									203		2.12134	0.00654348	0.281695	0
									204		2.12787	0.00650143	0.280009	0
									205		2.13435	0.00645978	0.278339	0
									206		2.14079	0.00641853	0.276684	0
									207		2.14718	0.00637767	0.275044	0
									208		2.15354	0.0063372	0.273418	0
									209		2.15986	0.00629712	0.271807	0
									210		2.16614	0.00625741	0.27021	0
									211		2.17237	0.00621808	0.268627	0
									212		2.17857	0.00617912	0.267057	0
									213		2.18473	0.00614053	0.265502	0
									214		2.19085	0.00610229	0.26396	0
									215		2.19694	0.00606441	0.262432	0
									216		2.20298	0.00602688	0.260916	0
									217		2.20899	0.0059897	0.259414	0
									218		2.21496	0.00595286	0.257925	0
									219		2.2209	0.00591637	0.256449	0
									220		2.22679	0.0058802	0.254985	0
									221		2.23266	0.00584437	0.253534	0
									222		2.23848	0.00580886	0.252095	0
									223		2.24427	0.00577368	0.250668	0
									224		2.25003	0.00573881	0.249254	0
									225		2.25575	0.00570426	0.247851	0
									226		2.26144	0.00567002	0.246461	0
									227		2.26709	0.00563609	0.245082	0
									228		2.27271	0.00560246	0.243714	0
									229		2.2783	0.00556913	0.242358	0
									230		2.28385	0.0055361	0.241014	0
									231		2.28937	0.00550336	0.23968	0
									232		2.29486	0.00547091	0.238358	0
									233		2.30031	0.00543875	0.237046	0
									234		2.30573	0.00540687	0.235745	0
									235		2.31113	0.00537526	0.234455	0
									236		2.31648	0.00534394	0.233176	0
									237		2.32181	0.00531289	0.231907	0
									238		2.32711	0.00528211	0.230648	0
									239		2.33238	0.00525159	0.2294	0
									240		2.33761	0.00522134	0.228162	0
									241		2.34282	0.00519135	0.226933	0
									242		2.348	0.00516161	0.225715	0
									243		2.35314	0.00513214	0.224506	0
									244		2.35826	0.00510291	0.223307	0
									245		2.36335	0.00507393	0.222118	0
									246		2.36841	0.0050452	0.220938	0
									247		2.37344	0.00501671	0.219768	0
									248		2.37844	0.00498846	0.218607	0
									249		2.38342	0.00496045	0.217455	0
									250	2.91635	2.38836	0.00493268	0.216312	0
									251		2.39328	0.00490514	0.215178	0
									252		2.39817	0.00487783	0.214053	0
									253		2.40304	0.00485074	0.212937	0
									254		2.40788	0.00482388	0.21183	0
									255		2.41269	0.00479724	0.210731	0
									256		2.41747	0.00477083	0.209641	0
									257		2.42223	0.00474463	0.208559	0
									258		2.42696	0.00471864	0.207486	0
									259		2.43166	0.00469287	0.206421	0
									260		2.43634	0.00466731	0.205364	0
									261		2.441	0.00464196	0.204315	0
									262		2.44563	0.00461681	0.203274	0
									263		2.45023	0.00459187	0.202241	0
									264		2.45481	0.00456713	0.201216	0
									265		2.45937	0.00454259	0.200199	0
									266		2.4639	0.00451824	0.199189	0
									267		2.4684	0.00449409	0.198187	0
									268		2.47289	0.00447014	0.197193	0
									269		2.47734	0.00444637	0.196206	0
									270		2.48178	0.0044228	0.195227	0
									271		2.48619	0.00439941	0.194255	0
									272		2.49058	0.0043762	0.19329	0
									273		2.49494	0.00435318	0.192332	0
									274		2.49928	0.00433034	0.191381	0
									275		2.5036	0.00430768	0.190438	0
									276		2.5079	0.0042852	0.189501	0
									277		2.51217	0.00426289	0.188571	0
									278		2.51643	0.00424076	0.187649	0
									279		2.52066	0.0042188	0.186733	0
									280		2.52486	0.00419701	0.185823	0
									281		2.52905	0.00417538	0.18492	0
									282		2.53321	0.00415393	0.184024	0
									283		2.53736	0.00413263	0.183134	0
									284		2.54148	0.00411151	0.182251	0
									285		2.54558	0.00409054	0.181374	0
									286		2.54966	0.00406973	0.180504	0
									287		2.55372	0.00404908	0.17964	0
									288		2.55776	0.00402859	0.178782	0
									289		2.56178	0.00400826	0.17793	0
									290		2.56578	0.00398807	0.177084	0
									291		2.56975	0.00396804	0.176244	0
									292		2.57371	0.00394816	0.17541	0
									293		2.57765	0.00392843	0.174582	0
									294		2.58157	0.00390885	0.17376	0
									295		2.58547	0.00388941	0.172944	0
									296		2.58935	0.00387012	0.172133	0
									297		2.59321	0.00385097	0.171328	0
									298		2.59705	0.00383196	0.170529	0
									299		2.60087	0.00381309	0.169735	0
									300		2.60468	0.00379436	0.168947	0
									301		2.60846	0.00377577	0.168165	0
									302		2.61223	0.00375732	0.167388	0
									303		2.61598	0.003739	0.166616	0
									304		2.61971	0.00372081	0.165849	0
									305		2.62342	0.00370276	0.165088	0
									306		2.62711	0.00368484	0.164332	0
									307		2.63079	0.00366704	0.163581	0
									308		2.63444	0.00364938	0.162836	0
									309		2.63809	0.00363184	0.162095	0
									310		2.64171	0.00361443	0.16136	0
									311		2.64531	0.00359714	0.160629	0
									312		2.6489	0.00357998	0.159904	0
									313		2.65247	0.00356294	0.159183	0
									314		2.65603	0.00354602	0.158467	0
									315		2.65957	0.00352923	0.157756	0
									316		2.66309	0.00351255	0.15705	0
									317		2.66659	0.00349599	0.156349	0
									318		2.67008	0.00347954	0.155652	0
									319		2.67355	0.00346321	0.15496	0
									320		2.67701	0.003447	0.154272	0
									321		2.68044	0.0034309	0.153589	0
									322		2.68387	0.00341491	0.152911	0
									323		2.68727	0.00339904	0.152237	0
									324		2.69067	0.00338327	0.151568	0
									325		2.69404	0.00336761	0.150903	0
									326		2.6974	0.00335207	0.150242	0
									327		2.70075	0.00333663	0.149586	0
									328		2.70407	0.00332129	0.148934	0
									329		2.70739	0.00330606	0.148286	0
									330		2.71069	0.00329094	0.147642	0
									331		2.71397	0.00327592	0.147003	0
									332		2.71724	0.003261	0.146368	0
									333		2.72049	0.00324619	0.145737	0
									334		2.72373	0.00323147	0.14511	0
									335		2.72695	0.00321685	0.144487	0
									336		2.73016	0.00320234	0.143868	0
									337		2.73336	0.00318792	0.143253	0
									338		2.73654	0.0031736	0.142642	0
									339		2.73971	0.00315937	0.142035	0
									340		2.74286	0.00314524	0.141431	0
									341		2.746	0.00313121	0.140832	0
									342		2.74912	0.00311727	0.140236	0
									343		2.75223	0.00310342	0.139644	0
									344		2.75533	0.00308966	0.139056	0
									345		2.75841	0.003076	0.138472	0
									346		2.76148	0.00306242	0.137891	0
									347		2.76454	0.00304894	0.137314	0
									348		2.76758	0.00303554	0.13674	0
									349		2.77061	0.00302223	0.136171	0
									350		2.77362	0.00300901	0.135604	0
									351		2.77663	0.00299588	0.135041	0
									352		2.77961	0.00298283	0.134482	0
									353		2.78259	0.00296986	0.133926	0
									354		2.78555	0.00295699	0.133374	0
									355		2.7885	0.00294419	0.132825	0
									356		2.79144	0.00293148	0.132279	0
									357		2.79437	0.00291885	0.131737	0
									358		2.79728	0.0029063	0.131198	0
									359		2.80018	0.00289383	0.130663	0
									360		2.80307	0.00288144	0.13013	0
									361		2.80594	0.00286913	0.129601	0
									362		2.80881	0.0028569	0.129075	0
									363		2.81166	0.00284475	0.128553	0
									364		2.8145	0.00283268	0.128033	0
									365		2.81732	0.00282068	0.127517	0
									366		2.82014	0.00280876	0.127004	0
									367		2.82294	0.00279691	0.126494	0
									368		2.82573	0.00278514	0.125987	0
									369		2.82851	0.00277344	0.125483	0
									370		2.83128	0.00276182	0.124982	0
									371		2.83403	0.00275027	0.124484	0
									372		2.83678	0.00273879	0.123989	0
									373		2.83951	0.00272738	0.123497	0
									374		2.84223	0.00271604	0.123007	0
									375		2.84494	0.00270478	0.122521	0
									376		2.84764	0.00269358	0.122038	0
									377		2.85033	0.00268246	0.121557	0
									378		2.85301	0.0026714	0.12108	0
									379		2.85567	0.00266041	0.120605	0
									380		2.85833	0.00264949	0.120133	0
									381		2.86097	0.00263864	0.119664	0
									382		2.86361	0.00262785	0.119197	0
									383		2.86623	0.00261713	0.118733	0
									384		2.86884	0.00260647	0.118272	0
									385		2.87144	0.00259588	0.117814	0
									386		2.87403	0.00258535	0.117358	0
									387		2.87661	0.00257489	0.116905	0
									388		2.87918	0.00256449	0.116454	0
									389		2.88174	0.00255415	0.116006	0
									390		2.88429	0.00254388	0.115561	0
									391		2.88683	0.00253367	0.115118	0
									392		2.88936	0.00252352	0.114678	0
									393		2.89188	0.00251343	0.11424	0
									394		2.89438	0.0025034	0.113805	0
									395		2.89688	0.00249343	0.113372	0
									396		2.89937	0.00248352	0.112942	0
									397		2.90185	0.00247366	0.112514	0
									398		2.90432	0.00246387	0.112089	0
									399		2.90678	0.00245414	0.111666	0
									400		2.90923	0.00244446	0.111245	0
									401		2.91167	0.00243484	0.110827	0
									402		2.9141	0.00242528	0.110411	0
									403		2.91652	0.00241577	0.109998	0
									404		2.91893	0.00240632	0.109587	0
									405		2.92133	0.00239692	0.109178	0
									406		2.92372	0.00238758	0.108771	0
									407		2.92611	0.00237829	0.108367	0
									408		2.92848	0.00236906	0.107965	0
									409		2.93084	0.00235988	0.107565	0
									410		2.9332	0.00235076	0.107167	0
									411		2.93554	0.00234168	0.106772	0
									412		2.93788	0.00233266	0.106379	0
									413		2.94021	0.00232369	0.105988	0
									414		2.94253	0.00231478	0.105599	0
									415		2.94484	0.00230591	0.105212	0
									416		2.94714	0.0022971	0.104827	0
									417		2.94943	0.00228833	0.104445	0
									418		2.95172	0.00227962	0.104064	0
									419		2.95399	0.00227095	0.103686	0
									420		2.95626	0.00226234	0.10331	0
									421		2.95852	0.00225377	0.102935	0
									422		2.96077	0.00224525	0.102563	0
									423		2.96301	0.00223678	0.102193	0
									424		2.96524	0.00222836	0.101825	0
									425		2.96747	0.00221999	0.101458	0
									426		2.96968	0.00221166	0.101094	0
									427		2.97189	0.00220338	0.100732	0
									428		2.97409	0.00219515	0.100371	0
									429		2.97628	0.00218696	0.100013	0
									430		2.97846	0.00217882	0.0996566	0
									431		2.98064	0.00217072	0.099302	0
									432		2.9828	0.00216267	0.0989493	0
									433		2.98496	0.00215466	0.0985984	0
									434		2.98711	0.0021467	0.0982495	0
									435		2.98926	0.00213878	0.0979024	0
									436		2.99139	0.00213091	0.0975571	0
									437		2.99352	0.00212307	0.0972136	0
									438		2.99564	0.00211529	0.096872	0
									439		2.99775	0.00210754	0.0965321	0
									440		2.99985	0.00209984	0.0961941	0
									441		3.00195	0.00209218	0.0958578	0
									442		3.00404	0.00208456	0.0955233	0
									443		3.00612	0.00207698	0.0951905	0
									444		3.00819	0.00206944	0.0948595	0
									445		3.01026	0.00206195	0.0945302	0
									446		3.01231	0.00205449	0.0942026	0
									447		3.01436	0.00204708	0.0938767	0
									448		3.01641	0.00203971	0.0935525	0
									449		3.01844	0.00203237	0.0932299	0
									450		3.02047	0.00202508	0.0929091	0
									451		3.02249	0.00201782	0.0925899	0
									452		3.02451	0.0020106	0.0922723	0
									453		3.02652	0.00200342	0.0919564	0
									454		3.02851	0.00199628	0.091642	0
									455		3.03051	0.00198918	0.0913293	0
									456		3.03249	0.00198212	0.0910182	0
									457		3.03447	0.00197509	0.0907087	0
									458		3.03644	0.0019681	0.0904008	0
									459		3.03841	0.00196115	0.0900944	0
									460		3.04037	0.00195424	0.0897896	0
									461		3.04232	0.00194736	0.0894863	0
									462		3.04426	0.00194052	0.0891846	0
									463		3.0462	0.00193371	0.0888844	0
									464		3.04813	0.00192694	0.0885857	0
									465		3.05005	0.0019202	0.0882885	0
									466		3.05197	0.0019135	0.0879928	0
									467		3.05388	0.00190684	0.0876986	0
									468		3.05578	0.00190021	0.0874058	0
									469		3.05768	0.00189361	0.0871145	0
									470		3.05957	0.00188705	0.0868247	0
									471		3.06145	0.00188052	0.0865363	0
									472		3.06333	0.00187403	0.0862494	0
									473		3.0652	0.00186757	0.0859639	0
									474		3.06707	0.00186114	0.0856798	0
									475		3.06892	0.00185475	0.0853971	0
									476		3.07078	0.00184839	0.0851158	0
									477		3.07262	0.00184206	0.0848359	0
									478		3.07446	0.00183576	0.0845573	0
									479		3.07629	0.0018295	0.0842802	0
									480		3.07812	0.00182327	0.0840044	0
									481		3.07994	0.00181707	0.0837299	0
									482		3.08175	0.0018109	0.0834568	0
									483		3.08356	0.00180477	0.0831851	0
									484		3.08536	0.00179866	0.0829146	0
									485		3.08716	0.00179259	0.0826455	0
									486		3.08895	0.00178654	0.0823777	0
									487		3.09073	0.00178053	0.0821112	0
									488		3.09251	0.00177455	0.0818459	0
									489		3.09428	0.00176859	0.081582	0
									490		3.09605	0.00176267	0.0813193	0
									491		3.09781	0.00175678	0.0810579	0
									492		3.09956	0.00175091	0.0807978	0
									493		3.10131	0.00174508	0.0805389	0
									494		3.10305	0.00173927	0.0802813	0
									495		3.10479	0.0017335	0.0800249	0
									496		3.10652	0.00172775	0.0797697	0
									497		3.10824	0.00172203	0.0795157	0
									498		3.10996	0.00171634	0.079263	0
									499		3.11167	0.00171068	0.0790114	0
									500	3.53179	3.11338	0.00170504	0.0787611	0
									501		3.11508	0.00169943	0.0785119	0
									502		3.11678	0.00169386	0.0782639	0
									503		3.11847	0.0016883	0.0780171	0
									504		3.12016	0.00168278	0.0777715	0
									505		3.12184	0.00167728	0.077527	0
									506		3.12351	0.00167181	0.0772836	0
									507		3.12518	0.00166637	0.0770415	0
									508		3.12684	0.00166095	0.0768004	0
									509		3.1285	0.00165556	0.0765605	0
									510		3.13016	0.00165019	0.0763217	0
									511		3.1318	0.00164485	0.076084	0
									512		3.13345	0.00163954	0.0758474	0
									513		3.13508	0.00163425	0.075612	0
									514		3.13671	0.00162899	0.0753776	0
									515		3.13834	0.00162376	0.0751443	0
									516		3.13996	0.00161855	0.0749121	0
									517		3.14158	0.00161336	0.074681	0
									518		3.14319	0.0016082	0.0744509	0
									519		3.14479	0.00160306	0.0742219	0
									520		3.14639	0.00159795	0.073994	0
									521		3.14799	0.00159286	0.0737671	0
									522		3.14958	0.0015878	0.0735412	0
									523		3.15117	0.00158276	0.0733164	0
									524		3.15275	0.00157775	0.0730926	0
									525		3.15432	0.00157275	0.0728699	0
									526		3.15589	0.00156779	0.0726481	0
									527		3.15746	0.00156284	0.0724274	0
									528		3.15902	0.00155792	0.0722077	0
									529		3.16057	0.00155302	0.0719889	0
									530		3.16212	0.00154815	0.0717712	0
									531		3.16367	0.0015433	0.0715545	0
									532		3.16521	0.00153847	0.0713387	0
									533		3.16675	0.00153366	0.0711239	0
									534		3.16828	0.00152888	0.0709101	0
									535		3.1698	0.00152412	0.0706972	0
									536		3.17132	0.00151938	0.0704853	0
									537		3.17284	0.00151466	0.0702744	0
									538		3.17435	0.00150997	0.0700643	0
									539		3.17586	0.00150529	0.0698553	0
									540		3.17736	0.00150064	0.0696472	0
									541		3.17886	0.00149601	0.06944	0
									542		3.18036	0.0014914	0.0692337	0
									543		3.18185	0.00148681	0.0690283	0
									544		3.18333	0.00148225	0.0688239	0
									545		3.18481	0.0014777	0.0686203	0
									546		3.18629	0.00147318	0.0684177	0
									547		3.18776	0.00146867	0.0682159	0
									548		3.18922	0.00146419	0.0680151	0
									549		3.19069	0.00145973	0.0678151	0
									550		3.19214	0.00145529	0.0676161	0
									551		3.1936	0.00145086	0.0674178	0
									552		3.19504	0.00144646	0.0672205	0
									553		3.19649	0.00144208	0.067024	0
									554		3.19793	0.00143772	0.0668284	0
									555		3.19936	0.00143338	0.0666337	0
									556		3.2008	0.00142905	0.0664398	0
									557		3.20222	0.00142475	0.0662467	0
									558		3.20364	0.00142047	0.0660545	0
									559		3.20506	0.0014162	0.0658631	0
									560		3.20648	0.00141196	0.0656726	0
									561		3.20789	0.00140773	0.0654828	0
									562		3.20929	0.00140352	0.0652939	0
									563		3.21069	0.00139933	0.0651058	0
									564		3.21209	0.00139516	0.0649186	0
									565		3.21348	0.00139101	0.0647321	0
									566		3.21487	0.00138688	0.0645464	0
									567		3.21626	0.00138277	0.0643616	0
									568		3.21764	0.00137867	0.0641775	0
									569		3.21902	0.00137459	0.0639942	0
									570		3.22039	0.00137053	0.0638117	0
									571		3.22176	0.00136649	0.06363	0
									572		3.22312	0.00136247	0.063449	0
									573		3.22448	0.00135846	0.0632689	0
									574		3.22584	0.00135447	0.0630895	0
									575		3.22719	0.0013505	0.0629108	0
									576		3.22854	0.00134655	0.0627329	0
									577		3.22988	0.00134261	0.0625558	0
									578		3.23122	0.00133869	0.0623794	0
									579		3.23256	0.00133479	0.0622038	0
									580		3.23389	0.00133091	0.0620289	0
									581		3.23522	0.00132704	0.0618547	0
									582		3.23655	0.00132319	0.0616813	0
									583		3.23787	0.00131935	0.0615086	0
									584		3.23919	0.00131554	0.0613366	0
									585		3.2405	0.00131174	0.0611654	0
									586		3.24181	0.00130795	0.0609948	0
									587		3.24312	0.00130418	0.060825	0
									588		3.24442	0.00130043	0.0606559	0
									589		3.24572	0.00129669	0.0604875	0
									590		3.24701	0.00129297	0.0603197	0
									591		3.2483	0.00128927	0.0601527	0
									592		3.24959	0.00128558	0.0599864	0
									593		3.25087	0.00128191	0.0598208	0
									594		3.25215	0.00127825	0.0596558	0
									595		3.25343	0.00127461	0.0594916	0
									596		3.2547	0.00127099	0.059328	0
									597		3.25597	0.00126738	0.0591651	0
									598		3.25724	0.00126378	0.0590028	0
									599		3.2585	0.00126021	0.0588412	0
									600		3.25976	0.00125664	0.0586803	0
									601		3.26101	0.00125309	0.0585201	0
									602		3.26226	0.00124956	0.0583605	0
									603		3.26351	0.00124604	0.0582015	0
									604		3.26476	0.00124254	0.0580432	0
									605		3.266	0.00123905	0.0578856	0
									606		3.26723	0.00123557	0.0577286	0
									607		3.26847	0.00123211	0.0575722	0
									608		3.2697	0.00122867	0.0574165	0
									609		3.27093	0.00122524	0.0572614	0
									610		3.27215	0.00122182	0.0571069	0
									611		3.27337	0.00121842	0.056953	0
									612		3.27459	0.00121503	0.0567998	0
									613		3.2758	0.00121165	0.0566472	0
									614		3.27701	0.00120829	0.0564952	0
									615		3.27822	0.00120495	0.0563438	0
									616		3.27942	0.00120162	0.056193	0
									617		3.28062	0.0011983	0.0560428	0
									618		3.28182	0.00119499	0.0558933	0
									619		3.28301	0.0011917	0.0557443	0
									620		3.2842	0.00118842	0.0555959	0
									621		3.28539	0.00118516	0.0554481	0
									622		3.28657	0.00118191	0.0553009	0
									623		3.28775	0.00117867	0.0551543	0
									624		3.28893	0.00117545	0.0550083	0
									625		3.2901	0.00117224	0.0548628	0
									626		3.29127	0.00116904	0.0547179	0
									627		3.29244	0.00116585	0.0545736	0
									628		3.2936	0.00116268	0.0544299	0
									629		3.29476	0.00115952	0.0542867	0
									630		3.29592	0.00115638	0.0541441	0
									631		3.29708	0.00115325	0.0540021	0
									632		3.29823	0.00115013	0.0538606	0
									633		3.29938	0.00114702	0.0537197	0
									634		3.30052	0.00114392	0.0535793	0
									635		3.30167	0.00114084	0.0534395	0
									636		3.3028	0.00113777	0.0533002	0
									637		3.30394	0.00113471	0.0531615	0
									638		3.30507	0.00113167	0.0530233	0
									639		3.3062	0.00112863	0.0528856	0
									640		3.30733	0.00112561	0.0527485	0
									641		3.30846	0.0011226	0.0526119	0
									642		3.30958	0.00111961	0.0524758	0
									643		3.31069	0.00111662	0.0523403	0
									644		3.31181	0.00111365	0.0522053	0
									645		3.31292	0.00111069	0.0520708	0
									646		3.31403	0.00110774	0.0519369	0
									647		3.31514	0.0011048	0.0518034	0
									648		3.31624	0.00110188	0.0516705	0
									649		3.31734	0.00109896	0.0515381	0
									650		3.31844	0.00109606	0.0514062	0
									651		3.31953	0.00109317	0.0512747	0
									652		3.32063	0.00109029	0.0511438	0
									653		3.32171	0.00108742	0.0510134	0
									654		3.3228	0.00108456	0.0508835	0
									655		3.32388	0.00108172	0.0507541	0
									656		3.32496	0.00107888	0.0506252	0
									657		3.32604	0.00107606	0.0504968	0
									658		3.32712	0.00107324	0.0503688	0
									659		3.32819	0.00107044	0.0502414	0
									660		3.32926	0.00106765	0.0501144	0
									661		3.33032	0.00106487	0.0499879	0
									662		3.33139	0.0010621	0.0498619	0
									663		3.33245	0.00105935	0.0497364	0
									664		3.33351	0.0010566	0.0496113	0
									665		3.33456	0.00105386	0.0494868	0
									666		3.33561	0.00105114	0.0493626	0
									667		3.33666	0.00104842	0.049239	0
									668		3.33771	0.00104572	0.0491158	0
									669		3.33875	0.00104302	0.0489931	0
									670		3.3398	0.00104034	0.0488708	0
									671		3.34083	0.00103766	0.048749	0
									672		3.34187	0.001035	0.0486276	0
									673		3.3429	0.00103235	0.0485067	0
									674		3.34394	0.0010297	0.0483863	0
									675		3.34496	0.00102707	0.0482663	0
									676		3.34599	0.00102445	0.0481467	0
									677		3.34701	0.00102184	0.0480276	0
									678		3.34803	0.00101923	0.0479089	0
									679		3.34905	0.00101664	0.0477907	0
									680		3.35007	0.00101406	0.0476729	0
									681		3.35108	0.00101148	0.0475556	0
									682		3.35209	0.00100892	0.0474386	0
									683		3.3531	0.00100637	0.0473221	0
									684		3.3541	0.00100382	0.0472061	0
									685		3.35511	0.00100129	0.0470904	0
									686		3.35611	0.000998764	0.0469752	0
									687		3.3571	0.000996249	0.0468604	0
									688		3.3581	0.000993744	0.046746	0
									689		3.35909	0.000991247	0.0466321	0
									690		3.36008	0.000988761	0.0465186	0
									691		3.36107	0.000986283	0.0464054	0
									692		3.36205	0.000983815	0.0462927	0
									693		3.36304	0.000981356	0.0461804	0
									694		3.36402	0.000978906	0.0460685	0
									695		3.36499	0.000976466	0.045957	0
									696		3.36597	0.000974034	0.045846	0
									697		3.36694	0.000971612	0.0457353	0
									698		3.36791	0.000969198	0.045625	0
									699		3.36888	0.000966794	0.0455151	0
									700		3.36985	0.000964399	0.0454056	0
									701		3.37081	0.000962012	0.0452965	0
									702		3.37177	0.000959634	0.0451878	0
									703		3.37273	0.000957265	0.0450795	0
									704		3.37368	0.000954905	0.0449716	0
									705		3.37464	0.000952554	0.0448641	0
									706		3.37559	0.000950211	0.0447569	0
									707		3.37654	0.000947877	0.0446502	0
									708		3.37748	0.000945551	0.0445438	0
									709		3.37843	0.000943235	0.0444378	0
									710		3.37937	0.000940926	0.0443322	0
									711		3.38031	0.000938626	0.0442269	0
									712		3.38125	0.000936334	0.0441221	0
									713		3.38218	0.000934051	0.0440176	0
									714		3.38312	0.000931776	0.0439134	0
									715		3.38405	0.00092951	0.0438097	0
									716		3.38498	0.000927252	0.0437063	0
									717		3.3859	0.000925001	0.0436033	0
									718		3.38683	0.00092276	0.0435006	0
									719		3.38775	0.000920526	0.0433983	0
									720		3.38867	0.0009183	0.0432964	0
									721		3.38958	0.000916083	0.0431948	0
									722		3.3905	0.000913873	0.0430936	0
									723		3.39141	0.000911671	0.0429927	0
									724		3.39232	0.000909478	0.0428922	0
									725		3.39323	0.000907292	0.042792	0
									726		3.39414	0.000905114	0.0426922	0
									727		3.39504	0.000902944	0.0425927	0
									728		3.39594	0.000900782	0.0424936	0
									729		3.39684	0.000898627	0.0423949	0
									730		3.39774	0.000896481	0.0422964	0
									731		3.39864	0.000894342	0.0421984	0
									732		3.39953	0.00089221	0.0421006	0
									733		3.40042	0.000890086	0.0420032	0
									734		3.40131	0.00088797	0.0419061	0
									735		3.4022	0.000885861	0.0418094	0
									736		3.40308	0.00088376	0.041713	0
									737		3.40396	0.000881666	0.041617	0
									738		3.40484	0.00087958	0.0415212	0
									739		3.40572	0.000877501	0.0414258	0
									740		3.4066	0.00087543	0.0413308	0
									741		3.40747	0.000873365	0.041236	0
									742		3.40835	0.000871308	0.0411416	0
									743		3.40922	0.000869259	0.0410475	0
									744		3.41008	0.000867216	0.0409537	0
									745		3.41095	0.000865181	0.0408603	0
									746		3.41181	0.000863153	0.0407672	0
									747		3.41268	0.000861132	0.0406743	0
									748		3.41354	0.000859118	0.0405818	0
									749		3.41439	0.000857111	0.0404897	0
									750		3.41525	0.000855112	0.0403978	0
									751		3.4161	0.000853119	0.0403062	0
									752		3.41696	0.000851133	0.040215	0
									753		3.41781	0.000849154	0.0401241	0
									754		3.41866	0.000847182	0.0400334	0
									755		3.4195	0.000845217	0.0399431	0
									756		3.42035	0.000843258	0.0398531	0
									757		3.42119	0.000841307	0.0397634	0
									758		3.42203	0.000839362	0.039674	0
									759		3.42287	0.000837424	0.0395849	0
									760		3.4237	0.000835493	0.0394961	0
									761		3.42454	0.000833568	0.0394076	0
									762		3.42537	0.00083165	0.0393194	0
									763		3.4262	0.000829739	0.0392315	0
									764		3.42703	0.000827834	0.0391438	0
									765		3.42786	0.000825935	0.0390565	0
									766		3.42868	0.000824044	0.0389695	0
									767		3.4295	0.000822158	0.0388827	0
									768		3.43033	0.00082028	0.0387963	0
									769		3.43115	0.000818407	0.0387101	0
									770		3.43196	0.000816541	0.0386242	0
									771		3.43278	0.000814682	0.0385386	0
									772		3.43359	0.000812828	0.0384533	0
									773		3.4344	0.000810981	0.0383683	0
									774		3.43521	0.000809141	0.0382836	0
									775		3.43602	0.000807306	0.0381991	0
									776		3.43683	0.000805478	0.0381149	0
									777		3.43763	0.000803656	0.038031	0
									778		3.43844	0.000801841	0.0379474	0
									779		3.43924	0.000800031	0.037864	0
									780		3.44004	0.000798227	0.0377809	0
									781		3.44083	0.00079643	0.0376981	0
									782		3.44163	0.000794639	0.0376156	0
									783		3.44242	0.000792853	0.0375333	0
									784		3.44321	0.000791074	0.0374513	0
									785		3.444	0.000789301	0.0373696	0
									786		3.44479	0.000787533	0.0372881	0
									787		3.44558	0.000785772	0.037207	0
									788		3.44636	0.000784016	0.037126	0
									789		3.44715	0.000782267	0.0370454	0
									790		3.44793	0.000780523	0.036965	0
									791		3.44871	0.000778785	0.0368848	0
									792		3.44949	0.000777053	0.0368049	0
									793		3.45026	0.000775326	0.0367253	0
									794		3.45104	0.000773606	0.036646	0
									795		3.45181	0.000771891	0.0365669	0
									796		3.45258	0.000770181	0.036488	0
									797		3.45335	0.000768478	0.0364094	0
									798		3.45412	0.00076678	0.0363311	0
									799		3.45488	0.000765088	0.036253	0
									800	3.46815	3.45565	0.000763401	0.0361752	0
									801		3.45641	0.00076172	0.0360976	0
									802		3.45717	0.000760044	0.0360202	0
									803		3.45793	0.000758374	0.0359431	0
									804		3.45869	0.00075671	0.0358663	0
									805		3.45944	0.00075505	0.0357897	0
									806		3.4602	0.000753397	0.0357134	0
									807		3.46095	0.000751749	0.0356373	0
									808		3.4617	0.000750106	0.0355614	0
									809		3.46245	0.000748468	0.0354858	0
									810		3.4632	0.000746836	0.0354104	0
									811		3.46395	0.00074521	0.0353353	0
									812		3.46469	0.000743588	0.0352604	0
									813		3.46543	0.000741972	0.0351857	0
									814		3.46617	0.000740361	0.0351113	0
									815		3.46691	0.000738755	0.0350371	0
									816		3.46765	0.000737155	0.0349631	0
									817		3.46839	0.00073556	0.0348894	0
									818		3.46912	0.00073397	0.0348159	0
									819		3.46986	0.000732385	0.0347427	0
									820		3.47059	0.000730805	0.0346696	0
									821		3.47132	0.00072923	0.0345968	0
									822		3.47205	0.000727661	0.0345243	0
									823		3.47277	0.000726096	0.0344519	0
									824		3.4735	0.000724537	0.0343798	0
									825		3.47422	0.000722982	0.0343079	0
									826		3.47494	0.000721433	0.0342363	0
									827		3.47566	0.000719888	0.0341649	0
									828		3.47638	0.000718349	0.0340936	0
									829		3.4771	0.000716814	0.0340227	0
									830		3.47782	0.000715284	0.0339519	0
									831		3.47853	0.00071376	0.0338813	0
									832		3.47924	0.00071224	0.033811	0
									833		3.47996	0.000710724	0.0337409	0
									834		3.48067	0.000709214	0.033671	0
									835		3.48137	0.000707709	0.0336013	0
									836		3.48208	0.000706208	0.0335319	0
									837		3.48279	0.000704712	0.0334626	0
									838		3.48349	0.000703221	0.0333936	0
									839		3.48419	0.000701735	0.0333248	0
									840		3.48489	0.000700253	0.0332562	0
									841		3.48559	0.000698776	0.0331878	0
									842		3.48629	0.000697304	0.0331196	0
									843		3.48699	0.000695836	0.0330517	0
									844		3.48768	0.000694373	0.0329839	0
									845		3.48838	0.000692914	0.0329164	0
									846		3.48907	0.00069146	0.032849	0
									847		3.48976	0.000690011	0.0327819	0
									848		3.49045	0.000688566	0.0327149	0
									849		3.49114	0.000687126	0.0326482	0
									850		3.49182	0.00068569	0.0325817	0
									851		3.49251	0.000684259	0.0325154	0
									852		3.49319	0.000682832	0.0324493	0
									853		3.49387	0.00068141	0.0323833	0
									854		3.49456	0.000679992	0.0323176	0
									855		3.49523	0.000678579	0.0322521	0
									856		3.49591	0.00067717	0.0321868	0
									857		3.49659	0.000675765	0.0321217	0
									858		3.49726	0.000674365	0.0320568	0
									859		3.49794	0.000672969	0.031992	0
									860		3.49861	0.000671577	0.0319275	0
									861		3.49928	0.00067019	0.0318632	0
									862		3.49995	0.000668807	0.031799	0
									863		3.50062	0.000667429	0.0317351	0
									864		3.50128	0.000666054	0.0316713	0
									865		3.50195	0.000664684	0.0316078	0
									866		3.50261	0.000663318	0.0315444	0
									867		3.50328	0.000661956	0.0314812	0
									868		3.50394	0.000660599	0.0314182	0
									869		3.5046	0.000659245	0.0313554	0
									870		3.50526	0.000657896	0.0312928	0
									871		3.50591	0.000656551	0.0312304	0
									872		3.50657	0.00065521	0.0311682	0
									873		3.50722	0.000653873	0.0311061	0
									874		3.50788	0.00065254	0.0310442	0
									875		3.50853	0.000651211	0.0309825	0
									876		3.50918	0.000649887	0.030921	0
									877		3.50983	0.000648566	0.0308597	0
									878		3.51048	0.000647249	0.0307986	0
									879		3.51112	0.000645937	0.0307376	0
									880		3.51177	0.000644628	0.0306769	0
									881		3.51241	0.000643323	0.0306163	0
									882		3.51306	0.000642023	0.0305559	0
									883		3.5137	0.000640726	0.0304956	0
									884		3.51434	0.000639433	0.0304356	0
									885		3.51498	0.000638144	0.0303757	0
									886		3.51561	0.000636859	0.030316	0
									887		3.51625	0.000635578	0.0302565	0
									888		3.51688	0.000634301	0.0301971	0
									889		3.51752	0.000633027	0.0301379	0
									890		3.51815	0.000631758	0.0300789	0
									891		3.51878	0.000630492	0.0300201	0
									892		3.51941	0.00062923	0.0299615	0
									893		3.52004	0.000627972	0.029903	0
									894		3.52067	0.000626717	0.0298447	0
									895		3.52129	0.000625466	0.0297865	0
									896		3.52192	0.00062422	0.0297285	0
									897		3.52254	0.000622976	0.0296707	0
									898		3.52316	0.000621737	0.0296131	0
									899		3.52379	0.000620501	0.0295556	0
									900		3.52441	0.000619269	0.0294983	0
									901		3.52502	0.00061804	0.0294412	0
									902		3.52564	0.000616816	0.0293842	0
									903		3.52626	0.000615594	0.0293274	0
									904		3.52687	0.000614377	0.0292708	0
									905		3.52749	0.000613163	0.0292143	0
									906		3.5281	0.000611952	0.029158	0
									907		3.52871	0.000610746	0.0291018	0
									908		3.52932	0.000609542	0.0290459	0
									909		3.52993	0.000608343	0.02899	0
									910		3.53054	0.000607147	0.0289344	0
									911		3.53114	0.000605954	0.0288789	0
									912		3.53175	0.000604765	0.0288235	0
									913		3.53235	0.000603579	0.0287683	0
									914		3.53296	0.000602397	0.0287133	0
									915		3.53356	0.000601219	0.0286584	0
									916		3.53416	0.000600044	0.0286037	0
									917		3.53476	0.000598872	0.0285492	0
									918		3.53536	0.000597703	0.0284948	0
									919		3.53595	0.000596539	0.0284405	0
									920		3.53655	0.000595377	0.0283864	0
									921		3.53714	0.000594219	0.0283325	0
									922		3.53774	0.000593064	0.0282787	0
									923		3.53833	0.000591913	0.0282251	0
									924		3.53892	0.000590765	0.0281716	0
									925		3.53951	0.00058962	0.0281183	0
									926		3.5401	0.000588479	0.0280651	0
									927		3.54069	0.000587341	0.0280121	0
									928		3.54128	0.000586206	0.0279592	0
									929		3.54186	0.000585075	0.0279065	0
									930		3.54245	0.000583946	0.0278539	0
									931		3.54303	0.000582821	0.0278015	0
									932		3.54361	0.0005817	0.0277492	0
									933		3.54419	0.000580581	0.0276971	0
									934		3.54477	0.000579466	0.0276451	0
									935		3.54535	0.000578354	0.0275933	0
									936		3.54593	0.000577245	0.0275416	0
									937		3.54651	0.00057614	0.02749	0
									938		3.54708	0.000575037	0.0274386	0
									939		3.54766	0.000573938	0.0273874	0
									940		3.54823	0.000572842	0.0273363	0
									941		3.5488	0.000571749	0.0272853	0
									942		3.54937	0.000570659	0.0272345	0
									943		3.54994	0.000569572	0.0271838	0
									944		3.55051	0.000568488	0.0271332	0
									945		3.55108	0.000567408	0.0270828	0
									946		3.55165	0.00056633	0.0270325	0
									947		3.55221	0.000565256	0.0269824	0
									948		3.55278	0.000564185	0.0269324	0
									949		3.55334	0.000563116	0.0268826	0
									950		3.5539	0.000562051	0.0268329	0
									951		3.55447	0.000560989	0.0267833	0
									952		3.55503	0.000559929	0.0267339	0
									953		3.55559	0.000558873	0.0266846	0
									954		3.55614	0.00055782	0.0266354	0
									955		3.5567	0.00055677	0.0265864	0
									956		3.55726	0.000555722	0.0265375	0
									957		3.55781	0.000554678	0.0264888	0
									958		3.55837	0.000553636	0.0264401	0
									959		3.55892	0.000552598	0.0263917	0
									960		3.55947	0.000551562	0.0263433	0
									961		3.56002	0.000550529	0.0262951	0
									962		3.56057	0.0005495	0.026247	0
									963		3.56112	0.000548473	0.026199	0
									964		3.56167	0.000547449	0.0261512	0
									965		3.56222	0.000546428	0.0261035	0
									966		3.56276	0.000545409	0.0260559	0
									967		3.56331	0.000544394	0.0260085	0
									968		3.56385	0.000543381	0.0259612	0
									969		3.56439	0.000542371	0.025914	0
									970		3.56494	0.000541364	0.025867	0
									971		3.56548	0.00054036	0.0258201	0
									972		3.56602	0.000539359	0.0257733	0
									973		3.56656	0.00053836	0.0257266	0
									974		3.56709	0.000537364	0.0256801	0
									975		3.56763	0.000536371	0.0256337	0
									976		3.56817	0.000535381	0.0255874	0
									977		3.5687	0.000534393	0.0255412	0
									978		3.56923	0.000533408	0.0254952	0
									979		3.56977	0.000532426	0.0254493	0
									980		3.5703	0.000531447	0.0254035	0
									981		3.57083	0.00053047	0.0253578	0
									982		3.57136	0.000529496	0.0253123	0
									983		3.57189	0.000528524	0.0252669	0
									984		3.57242	0.000527556	0.0252216	0
									985		3.57294	0.00052659	0.0251764	0
									986		3.57347	0.000525626	0.0251313	0
									987		3.574	0.000524665	0.0250864	0
									988		3.57452	0.000523707	0.0250416	0
									989		3.57504	0.000522752	0.0249969	0
									990		3.57557	0.000521799	0.0249523	0
									991		3.57609	0.000520849	0.0249079	0
									992		3.57661	0.000519901	0.0248635	0
									993		3.57713	0.000518956	0.0248193	0
									994		3.57765	0.000518013	0.0247752	0
									995		3.57816	0.000517073	0.0247313	0
									996		3.57868	0.000516136	0.0246874	0
									997		3.5792	0.000515201	0.0246436	0
									998		3.57971	0.000514269	0.0246	0
									999		3.58022	0.000513339	0.0245565	0
									1000	3.30338	3.58074	0.000512412	0.0245131	0
									1001		3.58125	0.000511487	0.0244698	0
									1002		3.58176	0.000510565	0.0244266	0
									1003		3.58227	0.000509645	0.0243836	0
									1004		3.58278	0.000508728	0.0243406	0
									1005		3.58329	0.000507813	0.0242978	0
									1006		3.58379	0.0005069	0.0242551	0
									1007		3.5843	0.000505991	0.0242125	0
									1008		3.58481	0.000505083	0.02417	0
									1009		3.58531	0.000504178	0.0241276	0
									1010		3.58581	0.000503276	0.0240854	0
									1011		3.58632	0.000502375	0.0240432	0
									1012		3.58682	0.000501478	0.0240011	0
									1013		3.58732	0.000500582	0.0239592	0
									1014		3.58782	0.000499689	0.0239174	0
									1015		3.58832	0.000498799	0.0238757	0
									1016		3.58882	0.000497911	0.0238341	0
									1017		3.58932	0.000497025	0.0237926	0
									1018		3.58981	0.000496141	0.0237512	0
									1019		3.59031	0.00049526	0.0237099	0
									1020		3.5908	0.000494381	0.0236687	0
									1021		3.5913	0.000493505	0.0236276	0
									1022		3.59179	0.000492631	0.0235867	0
									1023		3.59228	0.000491759	0.0235458	0
									1024		3.59277	0.00049089	0.0235051	0
									1025		3.59326	0.000490023	0.0234644	0
									1026		3.59375	0.000489158	0.0234239	0
									1027		3.59424	0.000488295	0.0233835	0
									1028		3.59473	0.000487435	0.0233431	0
									1029		3.59522	0.000486577	0.0233029	0
									1030		3.5957	0.000485721	0.0232628	0
									1031		3.59619	0.000484868	0.0232228	0
									1032		3.59667	0.000484016	0.0231829	0
									1033		3.59716	0.000483167	0.0231431	0
									1034		3.59764	0.000482321	0.0231033	0
									1035		3.59812	0.000481476	0.0230637	0
									1036		3.5986	0.000480634	0.0230242	0
									1037		3.59908	0.000479794	0.0229848	0
									1038		3.59956	0.000478956	0.0229455	0
									1039		3.60004	0.00047812	0.0229063	0
									1040		3.60052	0.000477286	0.0228672	0
									1041		3.60099	0.000476455	0.0228282	0
									1042		3.60147	0.000475626	0.0227893	0
									1043		3.60195	0.000474799	0.0227505	0
									1044		3.60242	0.000473974	0.0227118	0
									1045		3.60289	0.000473151	0.0226732	0
									1046		3.60337	0.000472331	0.0226347	0
									1047		3.60384	0.000471512	0.0225963	0
									1048		3.60431	0.000470696	0.022558	0
									1049		3.60478	0.000469882	0.0225198	0
									1050		3.60525	0.000469069	0.0224817	0
									1051		3.60572	0.000468259	0.0224436	0
									1052		3.60619	0.000467452	0.0224057	0
									1053		3.60665	0.000466646	0.0223679	0
									1054		3.60712	0.000465842	0.0223302	0
									1055		3.60758	0.00046504	0.0222925	0
									1056		3.60805	0.000464241	0.022255	0
									1057		3.60851	0.000463443	0.0222175	0
									1058		3.60898	0.000462648	0.0221802	0
									1059		3.60944	0.000461854	0.0221429	0
									1060		3.6099	0.000461063	0.0221058	0
									1061		3.61036	0.000460274	0.0220687	0
									1062		3.61082	0.000459486	0.0220317	0
									1063		3.61128	0.000458701	0.0219948	0
									1064		3.61174	0.000457918	0.0219581	0
									1065		3.6122	0.000457136	0.0219214	0
									1066		3.61265	0.000456357	0.0218848	0
									1067		3.61311	0.00045558	0.0218482	0
									1068		3.61356	0.000454804	0.0218118	0
									1069		3.61402	0.000454031	0.0217755	0
									1070		3.61447	0.00045326	0.0217392	0
									1071		3.61492	0.00045249	0.0217031	0
									1072		3.61538	0.000451723	0.021667	0
									1073		3.61583	0.000450957	0.0216311	0
									1074		3.61628	0.000450194	0.0215952	0
									1075		3.61673	0.000449432	0.0215594	0
									1076		3.61718	0.000448672	0.0215237	0
									1077		3.61763	0.000447915	0.0214881	0
									1078		3.61807	0.000447159	0.0214525	0
									1079		3.61852	0.000446405	0.0214171	0
									1080		3.61897	0.000445653	0.0213817	0
									1081		3.61941	0.000444903	0.0213465	0
									1082		3.61986	0.000444154	0.0213113	0
									1083		3.6203	0.000443408	0.0212762	0
									1084		3.62074	0.000442664	0.0212412	0
									1085		3.62118	0.000441921	0.0212063	0
									1086		3.62163	0.00044118	0.0211715	0
									1087		3.62207	0.000440441	0.0211367	0
									1088		3.62251	0.000439704	0.0211021	0
									1089		3.62295	0.000438969	0.0210675	0
									1090		3.62339	0.000438236	0.021033	0
									1091		3.62382	0.000437504	0.0209986	0
									1092		3.62426	0.000436775	0.0209643	0
									1093		3.6247	0.000436047	0.02093	0
									1094		3.62513	0.000435321	0.0208959	0
									1095		3.62557	0.000434597	0.0208618	0
									1096		3.626	0.000433874	0.0208278	0
									1097		3.62644	0.000433154	0.0207939	0
									1098		3.62687	0.000432435	0.0207601	0
									1099		3.6273	0.000431718	0.0207264	0
									1100		3.62773	0.000431003	0.0206927	0
									1101		3.62816	0.000430289	0.0206591	0
									1102		3.62859	0.000429577	0.0206256	0
									1103		3.62902	0.000428867	0.0205922	0
									1104		3.62945	0.000428159	0.0205589	0
									1105		3.62988	0.000427453	0.0205257	0
									1106		3.6303	0.000426748	0.0204925	0
									1107		3.63073	0.000426045	0.0204594	0
									1108		3.63116	0.000425344	0.0204264	0
									1109		3.63158	0.000424645	0.0203935	0
									1110		3.63201	0.000423947	0.0203606	0
									1111		3.63243	0.000423251	0.0203279	0
									1112		3.63285	0.000422557	0.0202952	0
									1113		3.63327	0.000421864	0.0202626	0
									1114		3.6337	0.000421173	0.02023	0
									1115		3.63412	0.000420484	0.0201976	0
									1116		3.63454	0.000419796	0.0201652	0
									1117		3.63496	0.00041911	0.0201329	0
									1118		3.63538	0.000418426	0.0201007	0
									1119		3.63579	0.000417744	0.0200685	0
									1120		3.63621	0.000417063	0.0200365	0
									1121		3.63663	0.000416384	0.0200045	0
									1122		3.63704	0.000415706	0.0199726	0
									1123		3.63746	0.000415031	0.0199407	0
									1124		3.63787	0.000414356	0.019909	0
									1125		3.63829	0.000413684	0.0198773	0
									1126		3.6387	0.000413013	0.0198457	0
									1127		3.63911	0.000412344	0.0198141	0
									1128		3.63953	0.000411676	0.0197827	0
									1129		3.63994	0.00041101	0.0197513	0
									1130		3.64035	0.000410345	0.01972	0
									1131		3.64076	0.000409683	0.0196888	0
									1132		3.64117	0.000409021	0.0196576	0
									1133		3.64158	0.000408362	0.0196265	0
									1134		3.64198	0.000407704	0.0195955	0
									1135		3.64239	0.000407047	0.0195646	0
									1136		3.6428	0.000406393	0.0195337	0
									1137		3.6432	0.000405739	0.0195029	0
									1138		3.64361	0.000405088	0.0194722	0
									1139		3.64401	0.000404437	0.0194415	0
									1140		3.64442	0.000403789	0.0194109	0
									1141		3.64482	0.000403142	0.0193804	0
									1142		3.64522	0.000402496	0.01935	0
									1143		3.64563	0.000401853	0.0193197	0
									1144		3.64603	0.00040121	0.0192894	0
									1145		3.64643	0.000400569	0.0192591	0
									1146		3.64683	0.00039993	0.019229	0
									1147		3.64723	0.000399292	0.0191989	0
									1148		3.64763	0.000398656	0.0191689	0
									1149		3.64803	0.000398021	0.019139	0
									1150		3.64842	0.000397388	0.0191091	0
									1151		3.64882	0.000396757	0.0190793	0
									1152		3.64922	0.000396126	0.0190496	0
									1153		3.64961	0.000395498	0.0190199	0
									1154		3.65001	0.000394871	0.0189904	0
									1155		3.6504	0.000394245	0.0189608	0
									1156		3.6508	0.000393621	0.0189314	0
									1157		3.65119	0.000392998	0.018902	0
									1158		3.65158	0.000392377	0.0188727	0
									1159		3.65198	0.000391757	0.0188435	0
									1160		3.65237	0.000391139	0.0188143	0
									1161		3.65276	0.000390522	0.0187852	0
									1162		3.65315	0.000389906	0.0187561	0
									1163		3.65354	0.000389292	0.0187272	0
									1164		3.65393	0.00038868	0.0186982	0
									1165		3.65431	0.000388069	0.0186694	0
									1166		3.6547	0.000387459	0.0186406	0
									1167		3.65509	0.000386851	0.0186119	0
									1168		3.65548	0.000386244	0.0185833	0
									1169		3.65586	0.000385639	0.0185547	0
									1170		3.65625	0.000385035	0.0185262	0
									1171		3.65663	0.000384433	0.0184978	0
									1172		3.65702	0.000383832	0.0184694	0
									1173		3.6574	0.000383232	0.0184411	0
									1174		3.65778	0.000382634	0.0184128	0
									1175		3.65817	0.000382037	0.0183846	0
									1176		3.65855	0.000381442	0.0183565	0
									1177		3.65893	0.000380848	0.0183285	0
									1178		3.65931	0.000380255	0.0183005	0
									1179		3.65969	0.000379664	0.0182726	0
									1180		3.66007	0.000379074	0.0182447	0
									1181		3.66045	0.000378485	0.0182169	0
									1182		3.66082	0.000377898	0.0181892	0
									1183		3.6612	0.000377312	0.0181615	0
									1184		3.66158	0.000376728	0.0181339	0
									1185		3.66196	0.000376145	0.0181064	0
									1186		3.66233	0.000375563	0.0180789	0
									1187		3.66271	0.000374983	0.0180515	0
									1188		3.66308	0.000374403	0.0180241	0
									1189		3.66346	0.000373826	0.0179968	0
									1190		3.66383	0.000373249	0.0179696	0
									1191		3.6642	0.000372674	0.0179424	0
									1192		3.66457	0.000372101	0.0179153	0
									1193		3.66495	0.000371528	0.0178882	0
									1194		3.66532	0.000370957	0.0178613	0
									1195		3.66569	0.000370388	0.0178343	0
									1196		3.66606	0.000369819	0.0178075	0
									1197		3.66643	0.000369252	0.0177807	0
									1198		3.6668	0.000368686	0.0177539	0
									1199		3.66717	0.000368122	0.0177272	0
									1200		3.66753	0.000367558	0.0177006	0
									1201		3.6679	0.000366996	0.0176741	0
									1202		3.66827	0.000366436	0.0176475	0
									1203		3.66863	0.000365876	0.0176211	0
									1204		3.669	0.000365318	0.0175947	0
									1205		3.66936	0.000364762	0.0175684	0
									1206		3.66973	0.000364206	0.0175421	0
									1207		3.67009	0.000363652	0.0175159	0
									1208		3.67046	0.000363099	0.0174898	0
									1209		3.67082	0.000362547	0.0174637	0
									1210		3.67118	0.000361997	0.0174377	0
									1211		3.67154	0.000361447	0.0174117	0
									1212		3.6719	0.000360899	0.0173858	0
									1213		3.67226	0.000360353	0.0173599	0
									1214		3.67262	0.000359807	0.0173341	0
									1215		3.67298	0.000359263	0.0173084	0
									1216		3.67334	0.00035872	0.0172827	0
									1217		3.6737	0.000358178	0.017257	0
									1218		3.67406	0.000357637	0.0172315	0
									1219		3.67442	0.000357098	0.017206	0
									1220		3.67477	0.00035656	0.0171805	0
									1221		3.67513	0.000356023	0.0171551	0
									1222		3.67549	0.000355487	0.0171298	0
									1223		3.67584	0.000354953	0.0171045	0
									1224		3.6762	0.00035442	0.0170792	0
									1225		3.67655	0.000353888	0.0170541	0
									1226		3.6769	0.000353357	0.0170289	0
									1227		3.67726	0.000352827	0.0170039	0
									1228		3.67761	0.000352298	0.0169789	0
									1229		3.67796	0.000351771	0.0169539	0
									1230		3.67831	0.000351245	0.016929	0
									1231		3.67866	0.00035072	0.0169042	0
									1232		3.67901	0.000350196	0.0168794	0
									1233		3.67936	0.000349674	0.0168546	0
									1234		3.67971	0.000349152	0.01683	0
									1235		3.68006	0.000348632	0.0168053	0
									1236		3.68041	0.000348113	0.0167808	0
									1237		3.68076	0.000347595	0.0167562	0
									1238		3.68111	0.000347078	0.0167318	0
									1239		3.68145	0.000346562	0.0167074	0
									1240		3.6818	0.000346048	0.016683	0
									1241		3.68214	0.000345535	0.0166587	0
									1242		3.68249	0.000345022	0.0166344	0
									1243		3.68283	0.000344511	0.0166102	0
									1244		3.68318	0.000344001	0.0165861	0
									1245		3.68352	0.000343493	0.016562	0
									1246		3.68387	0.000342985	0.0165379	0
									1247		3.68421	0.000342478	0.016514	0
									1248		3.68455	0.000341973	0.01649	0
									1249		3.68489	0.000341469	0.0164661	0
									1250		3.68523	0.000340965	0.0164423	0
									1251		3.68557	0.000340463	0.0164185	0
									1252		3.68591	0.000339962	0.0163948	0
									1253		3.68625	0.000339462	0.0163711	0
									1254		3.68659	0.000338964	0.0163475	0
									1255		3.68693	0.000338466	0.0163239	0
									1256		3.68727	0.000337969	0.0163004	0
									1257		3.68761	0.000337474	0.0162769	0
									1258		3.68795	0.00033698	0.0162535	0
									1259		3.68828	0.000336486	0.0162301	0
									1260		3.68862	0.000335994	0.0162068	0
									1261		3.68895	0.000335503	0.0161835	0
									1262		3.68929	0.000335013	0.0161603	0
									1263		3.68962	0.000334524	0.0161371	0
									1264		3.68996	0.000334036	0.016114	0
									1265		3.69029	0.000333549	0.0160909	0
									1266		3.69063	0.000333063	0.0160679	0
									1267		3.69096	0.000332578	0.0160449	0
									1268		3.69129	0.000332095	0.016022	0
									1269		3.69162	0.000331612	0.0159991	0
									1270		3.69195	0.000331131	0.0159763	0
									1271		3.69228	0.00033065	0.0159535	0
									1272		3.69262	0.000330171	0.0159308	0
									1273		3.69295	0.000329692	0.0159081	0
									1274		3.69327	0.000329215	0.0158855	0
									1275		3.6936	0.000328738	0.0158629	0
									1276		3.69393	0.000328263	0.0158403	0
									1277		3.69426	0.000327789	0.0158179	0
									1278		3.69459	0.000327315	0.0157954	0
									1279		3.69491	0.000326843	0.015773	0
									1280		3.69524	0.000326372	0.0157507	0
									1281		3.69557	0.000325902	0.0157284	0
									1282		3.69589	0.000325433	0.0157061	0
									1283		3.69622	0.000324964	0.0156839	0
									1284		3.69654	0.000324497	0.0156618	0
									1285		3.69687	0.000324031	0.0156397	0
									1286		3.69719	0.000323566	0.0156176	0
									1287		3.69751	0.000323102	0.0155956	0
									1288		3.69784	0.000322639	0.0155736	0
									1289		3.69816	0.000322176	0.0155517	0
									1290		3.69848	0.000321715	0.0155298	0
									1291		3.6988	0.000321255	0.015508	0
									1292		3.69912	0.000320796	0.0154862	0
									1293		3.69944	0.000320338	0.0154645	0
									1294		3.69977	0.00031988	0.0154428	0
									1295		3.70008	0.000319424	0.0154211	0
									1296		3.7004	0.000318969	0.0153995	0
									1297		3.70072	0.000318515	0.015378	0
									1298		3.70104	0.000318061	0.0153564	0
									1299		3.70136	0.000317609	0.015335	0
									1300		3.70168	0.000317157	0.0153136	0
									1301		3.70199	0.000316707	0.0152922	0
									1302		3.70231	0.000316257	0.0152709	0
									1303		3.70263	0.000315809	0.0152496	0
									1304		3.70294	0.000315361	0.0152283	0
									1305		3.70326	0.000314915	0.0152071	0
									1306		3.70357	0.000314469	0.015186	0
									1307		3.70389	0.000314024	0.0151649	0
									1308		3.7042	0.000313581	0.0151438	0
									1309		3.70451	0.000313138	0.0151228	0
									1310		3.70483	0.000312696	0.0151018	0
									1311		3.70514	0.000312255	0.0150809	0
									1312		3.70545	0.000311815	0.01506	0
									1313		3.70576	0.000311376	0.0150391	0
									1314		3.70607	0.000310937	0.0150183	0
									1315		3.70638	0.0003105	0.0149976	0
									1316		3.70669	0.000310064	0.0149768	0
									1317		3.707	0.000309628	0.0149562	0
									1318		3.70731	0.000309194	0.0149355	0
									1319		3.70762	0.00030876	0.0149149	0
									1320		3.70793	0.000308328	0.0148944	0
									1321		3.70824	0.000307896	0.0148739	0
									1322		3.70855	0.000307465	0.0148534	0
									1323		3.70885	0.000307035	0.014833	0
									1324		3.70916	0.000306606	0.0148126	0
									1325		3.70947	0.000306178	0.0147923	0
									1326		3.70977	0.000305751	0.014772	0
									1327		3.71008	0.000305324	0.0147517	0
									1328		3.71038	0.000304899	0.0147315	0
									1329		3.71069	0.000304474	0.0147114	0
									1330		3.71099	0.00030405	0.0146912	0
									1331		3.7113	0.000303628	0.0146711	0
									1332		3.7116	0.000303206	0.0146511	0
									1333		3.7119	0.000302785	0.0146311	0
									1334		3.7122	0.000302364	0.0146111	0
									1335		3.71251	0.000301945	0.0145912	0
									1336		3.71281	0.000301527	0.0145713	0
									1337		3.71311	0.000301109	0.0145515	0
									1338		3.71341	0.000300692	0.0145317	0
									1339		3.71371	0.000300277	0.0145119	0
									1340		3.71401	0.000299862	0.0144922	0
									1341		3.71431	0.000299447	0.0144725	0
									1342		3.71461	0.000299034	0.0144529	0
									1343		3.71491	0.000298622	0.0144333	0
									1344		3.71521	0.00029821	0.0144137	0
									1345		3.71551	0.000297799	0.0143942	0
									1346		3.7158	0.00029739	0.0143747	0
									1347		3.7161	0.000296981	0.0143553	0
									1348		3.7164	0.000296572	0.0143359	0
									1349		3.71669	0.000296165	0.0143165	0
									1350		3.71699	0.000295759	0.0142972	0
									1351		3.71729	0.000295353	0.0142779	0
									1352		3.71758	0.000294948	0.0142587	0
									1353		3.71788	0.000294544	0.0142395	0
									1354		3.71817	0.000294141	0.0142203	0
									1355		3.71846	0.000293739	0.0142012	0
									1356		3.71876	0.000293337	0.0141821	0
									1357		3.71905	0.000292937	0.014163	0
									1358		3.71934	0.000292537	0.014144	0
									1359		3.71964	0.000292138	0.014125	0
									1360		3.71993	0.000291739	0.0141061	0
									1361		3.72022	0.000291342	0.0140872	0
									1362		3.72051	0.000290945	0.0140683	0
									1363		3.7208	0.00029055	0.0140495	0
									1364		3.72109	0.000290155	0.0140307	0
									1365		3.72138	0.00028976	0.014012	0
									1366		3.72167	0.000289367	0.0139933	0
									1367		3.72196	0.000288974	0.0139746	0
									1368		3.72225	0.000288583	0.013956	0
									1369		3.72254	0.000288192	0.0139374	0
									1370		3.72282	0.000287802	0.0139188	0
									1371		3.72311	0.000287412	0.0139003	0
									1372		3.7234	0.000287024	0.0138818	0
									1373		3.72369	0.000286636	0.0138633	0
									1374		3.72397	0.000286249	0.0138449	0
									1375		3.72426	0.000285862	0.0138265	0
									1376		3.72454	0.000285477	0.0138082	0
									1377		3.72483	0.000285092	0.0137899	0
									1378		3.72511	0.000284708	0.0137716	0
									1379		3.7254	0.000284325	0.0137534	0
									1380		3.72568	0.000283943	0.0137352	0
									1381		3.72597	0.000283561	0.013717	0
									1382		3.72625	0.00028318	0.0136989	0
									1383		3.72653	0.0002828	0.0136808	0
									1384		3.72682	0.000282421	0.0136628	0
									1385		3.7271	0.000282043	0.0136448	0
									1386		3.72738	0.000281665	0.0136268	0
									1387		3.72766	0.000281288	0.0136088	0
									1388		3.72794	0.000280912	0.0135909	0
									1389		3.72822	0.000280536	0.0135731	0
									1390		3.7285	0.000280161	0.0135552	0
									1391		3.72878	0.000279787	0.0135374	0
									1392		3.72906	0.000279414	0.0135197	0
									1393		3.72934	0.000279042	0.0135019	0
									1394		3.72962	0.00027867	0.0134842	0
									1395		3.7299	0.000278299	0.0134666	0
									1396		3.73018	0.000277928	0.0134489	0
									1397		3.73046	0.000277559	0.0134313	0
									1398		3.73073	0.00027719	0.0134138	0
									1399		3.73101	0.000276822	0.0133962	0
									1400		3.73129	0.000276455	0.0133788	0
									1401		3.73156	0.000276088	0.0133613	0
									1402		3.73184	0.000275722	0.0133439	0
									1403		3.73211	0.000275357	0.0133265	0
									1404		3.73239	0.000274993	0.0133091	0
									1405		3.73266	0.000274629	0.0132918	0
									1406		3.73294	0.000274266	0.0132745	0
									1407		3.73321	0.000273904	0.0132573	0
									1408		3.73349	0.000273542	0.0132401	0
									1409		3.73376	0.000273181	0.0132229	0
									1410		3.73403	0.000272821	0.0132057	0
									1411		3.73431	0.000272462	0.0131886	0
									1412		3.73458	0.000272103	0.0131715	0
									1413		3.73485	0.000271745	0.0131545	0
									1414		3.73512	0.000271388	0.0131374	0
									1415		3.73539	0.000271031	0.0131205	0
									1416		3.73566	0.000270675	0.0131035	0
									1417		3.73593	0.00027032	0.0130866	0
									1418		3.7362	0.000269966	0.0130697	0
									1419		3.73647	0.000269612	0.0130528	0
									1420		3.73674	0.000269259	0.013036	0
									1421		3.73701	0.000268907	0.0130192	0
									1422		3.73728	0.000268555	0.0130025	0
									1423		3.73755	0.000268204	0.0129857	0
									1424		3.73782	0.000267854	0.012969	0
									1425		3.73809	0.000267504	0.0129524	0
									1426		3.73835	0.000267155	0.0129358	0
									1427		3.73862	0.000266807	0.0129192	0
									1428		3.73889	0.000266459	0.0129026	0
									1429		3.73915	0.000266112	0.0128861	0
									1430		3.73942	0.000265766	0.0128696	0
									1431		3.73968	0.00026542	0.0128531	0
									1432		3.73995	0.000265076	0.0128366	0
									1433		3.74021	0.000264731	0.0128202	0
									1434		3.74048	0.000264388	0.0128039	0
									1435		3.74074	0.000264045	0.0127875	0
									1436		3.74101	0.000263703	0.0127712	0
									1437		3.74127	0.000263361	0.0127549	0
									1438		3.74153	0.00026302	0.0127387	0
									1439		3.7418	0.00026268	0.0127225	0
									1440		3.74206	0.00026234	0.0127063	0
									1441		3.74232	0.000262002	0.0126901	0
									1442		3.74258	0.000261663	0.012674	0
									1443		3.74284	0.000261326	0.0126579	0
									1444		3.74311	0.000260989	0.0126418	0
									1445		3.74337	0.000260653	0.0126258	0
									1446		3.74363	0.000260317	0.0126098	0
									1447		3.74389	0.000259982	0.0125938	0
									1448		3.74415	0.000259648	0.0125779	0
									1449		3.74441	0.000259314	0.012562	0
									1450		3.74467	0.000258981	0.0125461	0
									1451		3.74492	0.000258648	0.0125302	0
									1452		3.74518	0.000258317	0.0125144	0
									1453		3.74544	0.000257986	0.0124986	0
									1454		3.7457	0.000257655	0.0124828	0
									1455		3.74596	0.000257325	0.0124671	0
									1456		3.74621	0.000256996	0.0124514	0
									1457		3.74647	0.000256667	0.0124357	0
									1458		3.74673	0.000256339	0.0124201	0
									1459		3.74698	0.000256012	0.0124045	0
									1460		3.74724	0.000255685	0.0123889	0
									1461		3.74749	0.000255359	0.0123733	0
									1462		3.74775	0.000255034	0.0123578	0
									1463		3.748	0.000254709	0.0123423	0
									1464		3.74826	0.000254385	0.0123268	0
									1465		3.74851	0.000254061	0.0123114	0
									1466		3.74877	0.000253738	0.012296	0
									1467		3.74902	0.000253416	0.0122806	0
									1468		3.74927	0.000253094	0.0122652	0
									1469		3.74953	0.000252773	0.0122499	0
									1470		3.74978	0.000252452	0.0122346	0
									1471		3.75003	0.000252132	0.0122194	0
									1472		3.75028	0.000251813	0.0122041	0
									1473		3.75054	0.000251494	0.0121889	0
									1474		3.75079	0.000251176	0.0121737	0
									1475		3.75104	0.000250859	0.0121586	0
									1476		3.75129	0.000250542	0.0121435	0
									1477		3.75154	0.000250226	0.0121284	0
									1478		3.75179	0.00024991	0.0121133	0
									1479		3.75204	0.000249595	0.0120983	0
									1480		3.75229	0.00024928	0.0120832	0
									1481		3.75254	0.000248966	0.0120683	0
									1482		3.75279	0.000248653	0.0120533	0
									1483		3.75303	0.00024834	0.0120384	0
									1484		3.75328	0.000248028	0.0120235	0
									1485		3.75353	0.000247717	0.0120086	0
									1486		3.75378	0.000247406	0.0119938	0
									1487		3.75403	0.000247095	0.0119789	0
									1488		3.75427	0.000246785	0.0119641	0
									1489		3.75452	0.000246476	0.0119494	0
									1490		3.75477	0.000246168	0.0119346	0
									1491		3.75501	0.000245859	0.0119199	0
									1492		3.75526	0.000245552	0.0119053	0
									1493		3.7555	0.000245245	0.0118906	0
									1494		3.75575	0.000244939	0.011876	0
									1495		3.75599	0.000244633	0.0118614	0
									1496		3.75624	0.000244328	0.0118468	0
									1497		3.75648	0.000244023	0.0118323	0
									1498		3.75672	0.000243719	0.0118177	0
									1499		3.75697	0.000243416	0.0118032	0
									1500		3.75721	0.000243113	0.0117888	0
									1501		3.75745	0.00024281	0.0117743	0
									1502		3.7577	0.000242509	0.0117599	0
									1503		3.75794	0.000242207	0.0117455	0
									1504		3.75818	0.000241907	0.0117312	0
									1505		3.75842	0.000241607	0.0117168	0
									1506		3.75866	0.000241307	0.0117025	0
									1507		3.75891	0.000241008	0.0116882	0
									1508		3.75915	0.00024071	0.011674	0
									1509		3.75939	0.000240412	0.0116598	0
									1510		3.75963	0.000240115	0.0116456	0
									1511		3.75987	0.000239818	0.0116314	0
									1512		3.76011	0.000239522	0.0116172	0
									1513		3.76035	0.000239226	0.0116031	0
									1514		3.76059	0.000238931	0.011589	0
									1515		3.76082	0.000238636	0.0115749	0
									1516		3.76106	0.000238342	0.0115609	0
									1517		3.7613	0.000238049	0.0115469	0
									1518		3.76154	0.000237756	0.0115329	0
									1519		3.76178	0.000237463	0.0115189	0
									1520		3.76201	0.000237171	0.0115049	0
									1521		3.76225	0.00023688	0.011491	0
									1522		3.76249	0.000236589	0.0114771	0
									1523		3.76272	0.000236299	0.0114633	0
									1524		3.76296	0.000236009	0.0114494	0
									1525		3.7632	0.00023572	0.0114356	0
									1526		3.76343	0.000235431	0.0114218	0
									1527		3.76367	0.000235143	0.011408	0
									1528		3.7639	0.000234856	0.0113943	0
									1529		3.76414	0.000234569	0.0113806	0
									1530		3.76437	0.000234282	0.0113669	0
									1531		3.76461	0.000233996	0.0113532	0
									1532		3.76484	0.000233711	0.0113395	0
									1533		3.76507	0.000233426	0.0113259	0
									1534		3.76531	0.000233141	0.0113123	0
									1535		3.76554	0.000232857	0.0112987	0
									1536		3.76577	0.000232574	0.0112852	0
									1537		3.766	0.000232291	0.0112717	0
									1538		3.76624	0.000232008	0.0112582	0
									1539		3.76647	0.000231727	0.0112447	0
									1540		3.7667	0.000231445	0.0112312	0
									1541		3.76693	0.000231164	0.0112178	0
									1542		3.76716	0.000230884	0.0112044	0
									1543		3.76739	0.000230604	0.011191	0
									1544		3.76762	0.000230325	0.0111777	0
									1545		3.76785	0.000230046	0.0111643	0
									1546		3.76808	0.000229768	0.011151	0
									1547		3.76831	0.00022949	0.0111377	0
									1548		3.76854	0.000229213	0.0111245	0
									1549		3.76877	0.000228936	0.0111112	0
									1550		3.769	0.00022866	0.011098	0
									1551		3.76923	0.000228384	0.0110848	0
									1552		3.76946	0.000228109	0.0110717	0
									1553		3.76969	0.000227834	0.0110585	0
									1554		3.76991	0.000227559	0.0110454	0
									1555		3.77014	0.000227286	0.0110323	0
									1556		3.77037	0.000227012	0.0110192	0
									1557		3.77059	0.00022674	0.0110062	0
									1558		3.77082	0.000226467	0.0109932	0
									1559		3.77105	0.000226195	0.0109802	0
									1560		3.77127	0.000225924	0.0109672	0
									1561		3.7715	0.000225653	0.0109542	0
									1562		3.77172	0.000225383	0.0109413	0
									1563		3.77195	0.000225113	0.0109284	0
									1564		3.77217	0.000224843	0.0109155	0
									1565		3.7724	0.000224575	0.0109026	0
									1566		3.77262	0.000224306	0.0108898	0
									1567		3.77285	0.000224038	0.010877	0
									1568		3.77307	0.000223771	0.0108642	0
									1569		3.7733	0.000223504	0.0108514	0
									1570		3.77352	0.000223237	0.0108386	0
									1571		3.77374	0.000222971	0.0108259	0
									1572		3.77397	0.000222706	0.0108132	0
									1573		3.77419	0.00022244	0.0108005	0
									1574		3.77441	0.000222176	0.0107879	0
									1575		3.77463	0.000221912	0.0107752	0
									1576		3.77485	0.000221648	0.0107626	0
									1577		3.77508	0.000221385	0.01075	0
									1578		3.7753	0.000221122	0.0107374	0
									1579		3.77552	0.00022086	0.0107249	0
									1580		3.77574	0.000220598	0.0107123	0
									1581		3.77596	0.000220337	0.0106998	0
									1582		3.77618	0.000220076	0.0106873	0
									1583		3.7764	0.000219815	0.0106749	0
									1584		3.77662	0.000219555	0.0106624	0
									1585		3.77684	0.000219296	0.01065	0
									1586		3.77706	0.000219037	0.0106376	0
									1587		3.77728	0.000218778	0.0106252	0
									1588		3.77749	0.00021852	0.0106129	0
									1589		3.77771	0.000218263	0.0106006	0
									1590		3.77793	0.000218005	0.0105882	0
									1591		3.77815	0.000217749	0.0105759	0
									1592		3.77837	0.000217492	0.0105637	0
									1593		3.77858	0.000217236	0.0105514	0
									1594		3.7788	0.000216981	0.0105392	0
									1595		3.77902	0.000216726	0.010527	0
									1596		3.77923	0.000216472	0.0105148	0
									1597		3.77945	0.000216218	0.0105026	0
									1598		3.77967	0.000215964	0.0104905	0
									1599		3.77988	0.000215711	0.0104784	0
									1600		3.7801	0.000215458	0.0104663	0
									1601		3.78031	0.000215206	0.0104542	0
									1602		3.78053	0.000214954	0.0104421	0
									1603		3.78074	0.000214703	0.0104301	0
									1604		3.78096	0.000214452	0.0104181	0
									1605		3.78117	0.000214201	0.0104061	0
									1606		3.78139	0.000213951	0.0103941	0
									1607		3.7816	0.000213701	0.0103822	0
									1608		3.78181	0.000213452	0.0103702	0
									1609		3.78203	0.000213204	0.0103583	0
									1610		3.78224	0.000212955	0.0103464	0
									1611		3.78245	0.000212707	0.0103345	0
									1612		3.78267	0.00021246	0.0103227	0
									1613		3.78288	0.000212213	0.0103109	0
									1614		3.78309	0.000211966	0.010299	0
									1615		3.7833	0.00021172	0.0102873	0
									1616		3.78351	0.000211474	0.0102755	0
									1617		3.78373	0.000211229	0.0102637	0
									1618		3.78394	0.000210984	0.010252	0
									1619		3.78415	0.00021074	0.0102403	0
									1620		3.78436	0.000210496	0.0102286	0
									1621		3.78457	0.000210252	0.0102169	0
									1622		3.78478	0.000210009	0.0102053	0
									1623		3.78499	0.000209766	0.0101936	0
									1624		3.7852	0.000209524	0.010182	0
									1625		3.78541	0.000209282	0.0101704	0
									1626		3.78562	0.00020904	0.0101589	0
									1627		3.78583	0.000208799	0.0101473	0
									1628		3.78603	0.000208559	0.0101358	0
									1629		3.78624	0.000208318	0.0101243	0
									1630		3.78645	0.000208079	0.0101128	0
									1631		3.78666	0.000207839	0.0101013	0
									1632		3.78687	0.0002076	0.0100899	0
									1633		3.78707	0.000207362	0.0100784	0
									1634		3.78728	0.000207123	0.010067	0
									1635		3.78749	0.000206886	0.0100556	0
									1636		3.78769	0.000206648	0.0100442	0
									1637		3.7879	0.000206411	0.0100329	0
									1638		3.78811	0.000206175	0.0100215	0
									1639		3.78831	0.000205939	0.0100102	0
									1640		3.78852	0.000205703	0.00999892	0
									1641		3.78873	0.000205468	0.00998764	0
									1642		3.78893	0.000205233	0.00997638	0
									1643		3.78914	0.000204998	0.00996514	0
									1644		3.78934	0.000204764	0.00995392	0
									1645		3.78955	0.00020453	0.00994271	0
									1646		3.78975	0.000204297	0.00993153	0
									1647		3.78995	0.000204064	0.00992036	0
									1648		3.79016	0.000203832	0.00990921	0
									1649		3.79036	0.000203599	0.00989808	0
									1650		3.79056	0.000203368	0.00988697	0
									1651		3.79077	0.000203136	0.00987588	0
									1652		3.79097	0.000202905	0.00986481	0
									1653		3.79117	0.000202675	0.00985376	0
									1654		3.79138	0.000202445	0.00984272	0
									1655		3.79158	0.000202215	0.0098317	0
									1656		3.79178	0.000201986	0.00982071	0
									1657		3.79198	0.000201757	0.00980973	0
									1658		3.79218	0.000201528	0.00979876	0
									1659		3.79239	0.0002013	0.00978782	0
									1660		3.79259	0.000201072	0.0097769	0
									1661		3.79279	0.000200844	0.00976599	0
									1662		3.79299	0.000200617	0.0097551	0
									1663		3.79319	0.000200391	0.00974423	0
									1664		3.79339	0.000200165	0.00973338	0
									1665		3.79359	0.000199939	0.00972254	0
									1666		3.79379	0.000199713	0.00971173	0
									1667		3.79399	0.000199488	0.00970093	0
									1668		3.79419	0.000199263	0.00969015	0
									1669		3.79439	0.000199039	0.00967939	0
									1670		3.79459	0.000198815	0.00966865	0
									1671		3.79479	0.000198591	0.00965792	0
									1672		3.79498	0.000198368	0.00964721	0
									1673		3.79518	0.000198145	0.00963652	0
									1674		3.79538	0.000197923	0.00962585	0
									1675		3.79558	0.000197701	0.00961519	0
									1676		3.79578	0.000197479	0.00960456	0
									1677		3.79597	0.000197257	0.00959394	0
									1678		3.79617	0.000197036	0.00958334	0
									1679		3.79637	0.000196816	0.00957275	0
									1680		3.79656	0.000196596	0.00956218	0
									1681		3.79676	0.000196376	0.00955164	0
									1682		3.79696	0.000196156	0.0095411	0
									1683		3.79715	0.000195937	0.00953059	0
									1684		3.79735	0.000195718	0.00952009	0
									1685		3.79754	0.0001955	0.00950961	0
									1686		3.79774	0.000195282	0.00949915	0
									1687		3.79793	0.000195064	0.0094887	0
									1688		3.79813	0.000194847	0.00947828	0
									1689		3.79832	0.00019463	0.00946787	0
									1690		3.79852	0.000194413	0.00945747	0
									1691		3.79871	0.000194197	0.0094471	0
									1692		3.79891	0.000193981	0.00943674	0
									1693		3.7991	0.000193766	0.00942639	0
									1694		3.79929	0.00019355	0.00941607	0
									1695		3.79949	0.000193336	0.00940576	0
									1696		3.79968	0.000193121	0.00939547	0
									1697		3.79987	0.000192907	0.00938519	0
									1698		3.80007	0.000192693	0.00937493	0
									1699		3.80026	0.00019248	0.00936469	0
									1700		3.80045	0.000192267	0.00935447	0
									1701		3.80064	0.000192054	0.00934426	0
									1702		3.80084	0.000191842	0.00933407	0
									1703		3.80103	0.00019163	0.0093239	0
									1704		3.80122	0.000191419	0.00931374	0
									1705		3.80141	0.000191207	0.0093036	0
									1706		3.8016	0.000190996	0.00929347	0
									1707		3.80179	0.000190786	0.00928337	0
									1708		3.80198	0.000190576	0.00927327	0
									1709		3.80217	0.000190366	0.0092632	0
									1710		3.80236	0.000190156	0.00925314	0
									1711		3.80255	0.000189947	0.0092431	0
									1712		3.80274	0.000189738	0.00923307	0
									1713		3.80293	0.00018953	0.00922306	0
									1714		3.80312	0.000189322	0.00921307	0
									1715		3.80331	0.000189114	0.00920309	0
									1716		3.8035	0.000188906	0.00919313	0
									1717		3.80369	0.000188699	0.00918319	0
									1718		3.80388	0.000188492	0.00917326	0
									1719		3.80407	0.000188286	0.00916335	0
									1720		3.80425	0.00018808	0.00915345	0
									1721		3.80444	0.000187874	0.00914357	0
									1722		3.80463	0.000187669	0.00913371	0
									1723		3.80482	0.000187464	0.00912386	0
									1724		3.80501	0.000187259	0.00911402	0
									1725		3.80519	0.000187055	0.00910421	0
									1726		3.80538	0.00018685	0.00909441	0
									1727		3.80557	0.000186647	0.00908462	0
									1728		3.80575	0.000186443	0.00907485	0
									1729		3.80594	0.00018624	0.0090651	0
									1730		3.80613	0.000186037	0.00905536	0
									1731		3.80631	0.000185835	0.00904564	0
									1732		3.8065	0.000185633	0.00903593	0
									1733		3.80668	0.000185431	0.00902624	0
									1734		3.80687	0.00018523	0.00901657	0
									1735		3.80705	0.000185029	0.00900691	0
									1736		3.80724	0.000184828	0.00899726	0
									1737		3.80742	0.000184628	0.00898764	0
									1738		3.80761	0.000184427	0.00897802	0
									1739		3.80779	0.000184228	0.00896842	0
									1740		3.80798	0.000184028	0.00895884	0
									1741		3.80816	0.000183829	0.00894928	0
									1742		3.80834	0.00018363	0.00893972	0
									1743		3.80853	0.000183432	0.00893019	0
									1744		3.80871	0.000183233	0.00892067	0
									1745		3.80889	0.000183036	0.00891116	0
									1746		3.80908	0.000182838	0.00890167	0
									1747		3.80926	0.000182641	0.00889219	0
									1748		3.80944	0.000182444	0.00888273	0
									1749		3.80962	0.000182247	0.00887329	0
									1750		3.80981	0.000182051	0.00886386	0
									1751		3.80999	0.000181855	0.00885444	0
									1752		3.81017	0.00018166	0.00884504	0
									1753		3.81035	0.000181464	0.00883566	0
									1754		3.81053	0.000181269	0.00882629	0
									1755		3.81071	0.000181075	0.00881693	0
									1756		3.8109	0.00018088	0.00880759	0
									1757		3.81108	0.000180686	0.00879826	0
									1758		3.81126	0.000180492	0.00878895	0
									1759		3.81144	0.000180299	0.00877966	0
									1760		3.81162	0.000180106	0.00877038	0
									1761		3.8118	0.000179913	0.00876111	0
									1762		3.81198	0.000179721	0.00875186	0
									1763		3.81216	0.000179528	0.00874262	0
									1764		3.81234	0.000179336	0.0087334	0
									1765		3.81252	0.000179145	0.00872419	0
									1766		3.81269	0.000178954	0.00871499	0
									1767		3.81287	0.000178763	0.00870582	0
									1768		3.81305	0.000178572	0.00869665	0
									1769		3.81323	0.000178382	0.0086875	0
									1770		3.81341	0.000178192	0.00867836	0
									1771		3.81359	0.000178002	0.00866924	0
									1772		3.81376	0.000177812	0.00866014	0
									1773		3.81394	0.000177623	0.00865104	0
									1774		3.81412	0.000177434	0.00864197	0
									1775		3.8143	0.000177246	0.0086329	0
									1776		3.81447	0.000177058	0.00862385	0
									1777		3.81465	0.00017687	0.00861482	0
									1778		3.81483	0.000176682	0.00860579	0
									1779		3.815	0.000176495	0.00859679	0
									1780		3.81518	0.000176308	0.00858779	0
									1781		3.81536	0.000176121	0.00857882	0
									1782		3.81553	0.000175934	0.00856985	0
									1783		3.81571	0.000175748	0.0085609	0
									1784		3.81588	0.000175562	0.00855196	0
									1785		3.81606	0.000175377	0.00854304	0
									1786		3.81624	0.000175192	0.00853413	0
									1787		3.81641	0.000175007	0.00852524	0
									1788		3.81659	0.000174822	0.00851635	0
									1789		3.81676	0.000174638	0.00850749	0
									1790		3.81693	0.000174453	0.00849863	0
									1791		3.81711	0.00017427	0.00848979	0
									1792		3.81728	0.000174086	0.00848097	0
									1793		3.81746	0.000173903	0.00847216	0
									1794		3.81763	0.00017372	0.00846336	0
									1795		3.8178	0.000173537	0.00845457	0
									1796		3.81798	0.000173355	0.0084458	0
									1797		3.81815	0.000173173	0.00843705	0
									1798		3.81832	0.000172991	0.0084283	0
									1799		3.8185	0.00017281	0.00841957	0
									1800		3.81867	0.000172628	0.00841086	0
									1801		3.81884	0.000172447	0.00840215	0
									1802		3.81901	0.000172267	0.00839346	0
									1803		3.81919	0.000172086	0.00838479	0
									1804		3.81936	0.000171906	0.00837612	0
									1805		3.81953	0.000171727	0.00836748	0
									1806		3.8197	0.000171547	0.00835884	0
									1807		3.81987	0.000171368	0.00835022	0
									1808		3.82005	0.000171189	0.00834161	0
									1809		3.82022	0.00017101	0.00833301	0
									1810		3.82039	0.000170832	0.00832443	0
									1811		3.82056	0.000170654	0.00831586	0
									1812		3.82073	0.000170476	0.00830731	0
									1813		3.8209	0.000170298	0.00829876	0
									1814		3.82107	0.000170121	0.00829023	0
									1815		3.82124	0.000169944	0.00828172	0
									1816		3.82141	0.000169767	0.00827321	0
									1817		3.82158	0.000169591	0.00826472	0
									1818		3.82175	0.000169415	0.00825625	0
									1819		3.82192	0.000169239	0.00824778	0
									1820		3.82209	0.000169063	0.00823933	0
									1821		3.82226	0.000168888	0.00823089	0
									1822		3.82242	0.000168713	0.00822247	0
									1823		3.82259	0.000168538	0.00821405	0
									1824		3.82276	0.000168363	0.00820566	0
									1825		3.82293	0.000168189	0.00819727	0
									1826		3.8231	0.000168015	0.0081889	0
									1827		3.82327	0.000167841	0.00818053	0
									1828		3.82343	0.000167668	0.00817219	0
									1829		3.8236	0.000167495	0.00816385	0
									1830		3.82377	0.000167322	0.00815553	0
									1831		3.82394	0.000167149	0.00814722	0
									1832		3.8241	0.000166977	0.00813892	0
									1833		3.82427	0.000166804	0.00813064	0
									1834		3.82444	0.000166633	0.00812237	0
									1835		3.8246	0.000166461	0.00811411	0
									1836		3.82477	0.00016629	0.00810586	0
									1837		3.82494	0.000166119	0.00809763	0
									1838		3.8251	0.000165948	0.0080894	0
									1839		3.82527	0.000165777	0.0080812	0
									1840		3.82543	0.000165607	0.008073	0
									1841		3.8256	0.000165437	0.00806481	0
									1842		3.82576	0.000165267	0.00805664	0
									1843		3.82593	0.000165098	0.00804848	0
									1844		3.82609	0.000164929	0.00804034	0
									1845		3.82626	0.00016476	0.0080322	0
									1846		3.82642	0.000164591	0.00802408	0
									1847		3.82659	0.000164422	0.00801597	0
									1848		3.82675	0.000164254	0.00800787	0
									1849		3.82692	0.000164086	0.00799979	0
									1850		3.82708	0.000163919	0.00799172	0
									1851		3.82724	0.000163751	0.00798366	0
									1852		3.82741	0.000163584	0.00797561	0
									1853		3.82757	0.000163417	0.00796757	0
									1854		3.82774	0.00016325	0.00795955	0
									1855		3.8279	0.000163084	0.00795153	0
									1856		3.82806	0.000162918	0.00794353	0
									1857		3.82822	0.000162752	0.00793555	0
									1858		3.82839	0.000162586	0.00792757	0
									1859		3.82855	0.000162421	0.00791961	0
									1860		3.82871	0.000162256	0.00791165	0
									1861		3.82887	0.000162091	0.00790371	0
									1862		3.82904	0.000161926	0.00789579	0
									1863		3.8292	0.000161762	0.00788787	0
									1864		3.82936	0.000161598	0.00787997	0
									1865		3.82952	0.000161434	0.00787207	0
									1866		3.82968	0.00016127	0.00786419	0
									1867		3.82984	0.000161107	0.00785632	0
									1868		3.83	0.000160944	0.00784847	0
									1869		3.83017	0.000160781	0.00784062	0
									1870		3.83033	0.000160618	0.00783279	0
									1871		3.83049	0.000160456	0.00782497	0
									1872		3.83065	0.000160294	0.00781716	0
									1873		3.83081	0.000160132	0.00780936	0
									1874		3.83097	0.00015997	0.00780157	0
									1875		3.83113	0.000159809	0.0077938	0
									1876		3.83129	0.000159648	0.00778604	0
									1877		3.83145	0.000159487	0.00777828	0
									1878		3.83161	0.000159326	0.00777054	0
									1879		3.83177	0.000159166	0.00776282	0
									1880		3.83192	0.000159005	0.0077551	0
									1881		3.83208	0.000158846	0.00774739	0
									1882		3.83224	0.000158686	0.0077397	0
									1883		3.8324	0.000158526	0.00773202	0
									1884		3.83256	0.000158367	0.00772435	0
									1885		3.83272	0.000158208	0.00771669	0
									1886		3.83288	0.000158049	0.00770904	0
									1887		3.83303	0.000157891	0.0077014	0
									1888		3.83319	0.000157733	0.00769378	0
									1889		3.83335	0.000157575	0.00768616	0
									1890		3.83351	0.000157417	0.00767856	0
									1891		3.83366	0.000157259	0.00767097	0
									1892		3.83382	0.000157102	0.00766339	0
									1893		3.83398	0.000156945	0.00765582	0
									1894		3.83413	0.000156788	0.00764826	0
									1895		3.83429	0.000156631	0.00764071	0
									1896		3.83445	0.000156475	0.00763318	0
									1897		3.8346	0.000156319	0.00762565	0
									1898		3.83476	0.000156163	0.00761814	0
									1899		3.83492	0.000156007	0.00761064	0
									1900		3.83507	0.000155852	0.00760314	0
									1901		3.83523	0.000155697	0.00759566	0
									1902		3.83538	0.000155542	0.0075882	0
									1903		3.83554	0.000155387	0.00758074	0
									1904		3.83569	0.000155232	0.00757329	0
									1905		3.83585	0.000155078	0.00756585	0
									1906		3.836	0.000154924	0.00755843	0
									1907		3.83616	0.00015477	0.00755101	0
									1908		3.83631	0.000154617	0.00754361	0
									1909		3.83647	0.000154463	0.00753622	0
									1910		3.83662	0.00015431	0.00752884	0
									1911		3.83678	0.000154157	0.00752147	0
									1912		3.83693	0.000154004	0.00751411	0
									1913		3.83709	0.000153852	0.00750676	0
									1914		3.83724	0.0001537	0.00749942	0
									1915		3.83739	0.000153548	0.00749209	0
									1916		3.83755	0.000153396	0.00748477	0
									1917		3.8377	0.000153244	0.00747747	0
									1918		3.83785	0.000153093	0.00747017	0
									1919		3.83801	0.000152942	0.00746289	0
									1920		3.83816	0.000152791	0.00745561	0
									1921		3.83831	0.00015264	0.00744835	0
									1922		3.83846	0.00015249	0.0074411	0
									1923		3.83862	0.00015234	0.00743385	0
									1924		3.83877	0.00015219	0.00742662	0
									1925		3.83892	0.00015204	0.0074194	0
									1926		3.83907	0.00015189	0.00741219	0
									1927		3.83922	0.000151741	0.00740499	0
									1928		3.83938	0.000151592	0.0073978	0
									1929		3.83953	0.000151443	0.00739062	0
									1930		3.83968	0.000151294	0.00738345	0
									1931		3.83983	0.000151146	0.0073763	0
									1932		3.83998	0.000150998	0.00736915	0
									1933		3.84013	0.00015085	0.00736201	0
									1934		3.84028	0.000150702	0.00735488	0
									1935		3.84043	0.000150554	0.00734777	0
									1936		3.84058	0.000150407	0.00734066	0
									1937		3.84073	0.00015026	0.00733356	0
									1938		3.84088	0.000150113	0.00732648	0
									1939		3.84103	0.000149966	0.0073194	0
									1940		3.84118	0.000149819	0.00731234	0
									1941		3.84133	0.000149673	0.00730528	0
									1942		3.84148	0.000149527	0.00729824	0
									1943		3.84163	0.000149381	0.0072912	0
									1944		3.84178	0.000149236	0.00728418	0
									1945		3.84193	0.00014909	0.00727716	0
									1946		3.84208	0.000148945	0.00727016	0
									1947		3.84223	0.0001488	0.00726316	0
									1948		3.84238	0.000148655	0.00725618	0
									1949		3.84253	0.00014851	0.0072492	0
									1950		3.84268	0.000148366	0.00724224	0
									1951		3.84282	0.000148222
									1952		3.84297	0.000148078
									1953		3.84312	0.000147934
									1954		3.84327	0.000147791
									1955		3.84342	0.000147647
									1956		3.84356	0.000147504
									1957		3.84371	0.000147361
									1958		3.84386	0.000147219
									1959		3.84401	0.000147076
									1960		3.84415	0.000146934
									1961		3.8443	0.000146792
									1962		3.84445	0.00014665
									1963		3.84459	0.000146508
									1964		3.84474	0.000146367
									1965		3.84489	0.000146225
									1966		3.84503	0.000146084
									1967		3.84518	0.000145943
									1968		3.84532	0.000145803
									1969		3.84547	0.000145662
									1970		3.84561	0.000145522
									1971		3.84576	0.000145382
									1972		3.84591	0.000145242
									1973		3.84605	0.000145103
									1974		3.8462	0.000144963
									1975		3.84634	0.000144824
									1976		3.84649	0.000144685
									1977		3.84663	0.000144546
									1978		3.84677	0.000144407
									1979		3.84692	0.000144269
									1980		3.84706	0.000144131
									1981		3.84721	0.000143993
									1982		3.84735	0.000143855
									1983		3.84749	0.000143717
									1984		3.84764	0.00014358
									1985		3.84778	0.000143442
									1986		3.84793	0.000143305
									1987		3.84807	0.000143169
									1988		3.84821	0.000143032
									1989		3.84835	0.000142895
									1990		3.8485	0.000142759
									1991		3.84864	0.000142623
									1992		3.84878	0.000142487
									1993		3.84892	0.000142352
									1994		3.84907	0.000142216
[truncated: 6 more rows]
